# Supplementary material for: 2-Phenyl­imidazolium chloride monohydrate
Source: Acta Crystallogr Sect E Struct Rep Online. 2010 Feb 20;66(Pt 3):o673. doi: 10.1107/S1600536810006136 (PMC2983556; doi:10.1107/S1600536810006136)
Supplement: Supplementary file 2 [file e-66-0o673-Isup2.hkl]

#
# h,k,l, Fc-squared, Fo-squared, sigma(Fo-squared) and status flag
#
data_I
_shelx_title ' xia in P-1'
_shelx_refln_list_code          4
_shelx_F_calc_maximum       85.79
_exptl_crystal_F_000       208.00
_reflns_d_resolution_high  0.7990
 
loop_
 _symmetry_equiv_pos_as_xyz
 'x, y, z'
 '-x, -y, -z'
 
_cell_length_a     7.2751
_cell_length_b     8.8816
_cell_length_c     9.3228
_cell_angle_alpha 105.486
_cell_angle_beta  106.516
_cell_angle_gamma 109.337
 
_shelx_F_squared_multiplier     1.000
 
loop_
 _refln_index_h
 _refln_index_k
 _refln_index_l
 _refln_F_squared_calc
 _refln_F_squared_meas
 _refln_F_squared_sigma
 _refln_observed_status
   1   0   0       43.80       41.61      0.85 o
   2   0   0      690.51      737.74      8.43 o
   3   0   0       37.27       36.97      1.81 o
   4   0   0      204.28      202.45      4.19 o
   5   0   0        0.83        1.40      2.21 o
   6   0   0       15.49       18.25      4.04 o
   7   0   0        0.77       -0.33      3.49 o
  -8   1   0        5.67        3.29      4.26 o
  -7   1   0        0.89        2.05      3.83 o
  -6   1   0       14.94       16.66      3.79 o
  -5   1   0       40.74       41.89      2.39 o
  -4   1   0      369.23      388.06      4.55 o
  -3   1   0      210.35      199.41      3.97 o
  -2   1   0     3189.80     2677.52     38.72 o
  -1   1   0       58.24       75.89      2.21 o
   0   1   0      402.69      394.29      3.67 o
   1   1   0      282.15      301.27      1.88 o
   2   1   0      250.65      259.26      3.72 o
   3   1   0      132.73      130.61      2.23 o
   4   1   0        0.03        0.01      1.37 o
   5   1   0       48.09       51.17      2.88 o
   6   1   0        0.00        1.28      3.17 o
   7   1   0        9.94        9.57      3.55 o
  -8   2   0        0.38       -1.21      4.23 o
  -7   2   0        4.06        4.32      4.15 o
  -6   2   0       11.51       12.01      4.12 o
  -5   2   0       25.28       24.97      2.33 o
  -4   2   0       25.61       26.46      2.32 o
  -3   2   0      600.37      606.26      5.97 o
  -2   2   0     2312.95     2211.72     52.37 o
  -1   2   0       25.28       25.75      1.52 o
   0   2   0      735.38      747.59      5.95 o
   1   2   0        9.69        9.71      1.10 o
   2   2   0        0.32        1.60      0.99 o
   3   2   0        1.11        0.92      1.14 o
   4   2   0       73.17       73.36      2.13 o
   5   2   0       11.94       12.20      1.85 o
   6   2   0        0.48        1.08      2.67 o
  -8   3   0        1.40        0.29      4.12 o
  -7   3   0       16.70       17.94      4.60 o
  -6   3   0        0.31       -0.07      3.89 o
  -5   3   0      370.66      346.53      6.19 o
  -4   3   0      513.71      412.57    263.08 o
  -3   3   0      393.08      442.48      7.75 o
  -2   3   0       12.59       14.77      1.82 o
  -1   3   0     1177.59     1202.96     22.60 o
   0   3   0      236.01      249.56      1.88 o
   1   3   0      968.87      946.54      5.93 o
   2   3   0        6.48        4.46      0.97 o
   3   3   0      121.32      126.09      2.78 o
   4   3   0        3.67        3.87      1.48 o
   5   3   0        4.06        5.13      2.04 o
   6   3   0        0.36        1.44      4.34 o
  -8   4   0        0.47        0.99      4.35 o
  -7   4   0        3.85        1.77      3.47 o
  -6   4   0       40.40       39.22      4.40 o
  -5   4   0        8.97        7.88      2.45 o
  -4   4   0      391.85      405.05      6.12 o
  -3   4   0      177.43      182.83      5.53 o
  -2   4   0      692.35      679.17      8.79 o
  -1   4   0        7.59       11.06      1.38 o
   0   4   0      552.66      585.72      7.84 o
   1   4   0       41.09       40.90      1.11 o
   2   4   0       28.01       27.37      1.40 o
   3   4   0       46.00       45.43      2.10 o
   4   4   0       54.08       50.12      4.33 o
   5   4   0       13.08       13.79      4.85 o
  -8   5   0       11.66       13.44      4.38 o
  -7   5   0       22.66       14.74      4.78 o
  -6   5   0        1.51        1.97      4.02 o
  -5   5   0        8.69        9.70      3.31 o
  -4   5   0       18.41       20.23      2.32 o
  -3   5   0      168.32      186.22      5.81 o
  -2   5   0       31.49       29.69      1.93 o
  -1   5   0        0.29        0.52      1.20 o
   0   5   0      164.97      162.73      5.32 o
   1   5   0       65.96       58.43      6.87 o
   2   5   0       16.78       17.67      0.92 o
   3   5   0       86.35       89.72      2.10 o
   4   5   0        2.63        1.52      3.99 o
   5   5   0        1.23        1.01      4.22 o
  -8   6   0        0.29        0.84      4.04 o
  -7   6   0        0.53        0.93      4.25 o
  -6   6   0        2.60        5.07      4.15 o
  -5   6   0       89.95       88.00      5.43 o
  -4   6   0       13.93       13.27      2.57 o
  -3   6   0       96.34      106.71      4.95 o
  -2   6   0       36.98       39.42      2.12 o
  -1   6   0        4.26        3.30      1.16 o
   0   6   0       95.09       96.64      2.49 o
   1   6   0        7.61        6.26      0.64 o
   2   6   0        6.40        5.72      3.80 o
   3   6   0        0.39        1.32      3.70 o
   4   6   0        1.43        1.91      3.87 o
  -8   7   0        3.97        4.22      4.03 o
  -7   7   0       15.95       17.49      4.74 o
  -6   7   0        1.37       -0.68      4.00 o
  -5   7   0       99.14       89.89      5.69 o
  -4   7   0       31.93       32.04      2.75 o
  -3   7   0       22.93       23.60      3.60 o
  -2   7   0       42.69       46.15      2.50 o
  -1   7   0       34.45       36.23      1.54 o
   0   7   0       24.25       24.74      2.57 o
   1   7   0        5.42        6.97      4.13 o
   2   7   0       19.85       21.23      4.33 o
   3   7   0       28.48       26.80      5.15 o
  -8   8   0        2.17        3.82      4.60 o
  -7   8   0        0.17       -1.08      4.50 o
  -6   8   0        2.56        0.95      3.41 o
  -5   8   0       37.58       42.95      5.00 o
  -4   8   0       22.23       19.37      2.57 o
  -3   8   0       22.66       22.29      2.31 o
  -2   8   0        0.29        0.29      1.40 o
  -1   8   0       83.91       82.47      4.87 o
   0   8   0        8.87       10.01      4.52 o
   1   8   0        3.24        4.88      4.17 o
   2   8   0        4.40        2.37      4.34 o
  -7   9   0        0.05        1.14      3.61 o
  -6   9   0        2.81        3.56      3.81 o
  -5   9   0        2.16        3.79      3.85 o
  -4   9   0        2.66        2.74      3.27 o
  -3   9   0        1.13        1.12      2.90 o
  -2   9   0       16.47       15.50      2.35 o
  -1   9   0        2.42        0.32      4.31 o
   0   9   0        6.44        7.81      4.33 o
   1   9   0        1.08       -0.91      4.31 o
  -6  10   0        3.45       -0.50      4.16 o
  -5  10   0        5.39        5.75      3.78 o
  -4  10   0        4.79        2.75      3.10 o
  -3  10   0        0.12        0.83      4.27 o
  -2  10   0        4.55        4.65      4.99 o
  -1  10   0        5.34        8.53      4.67 o
   1 -10   1        0.09        1.93      4.67 o
   2 -10   1        2.36        3.60      4.80 o
   3 -10   1        0.47        1.08      5.17 o
   4 -10   1       23.47       20.70      3.66 o
   5 -10   1        0.77        0.81      3.80 o
   6 -10   1       17.15       16.36      4.32 o
  -1  -9   1       10.29       11.55      4.59 o
   0  -9   1        7.58        5.22      4.76 o
   1  -9   1        5.02        4.46      4.83 o
   2  -9   1        0.99        2.11      2.03 o
   3  -9   1       64.60       70.66      4.37 o
   4  -9   1       28.69       31.02      4.19 o
   5  -9   1        5.55        7.93      4.14 o
   6  -9   1        4.52        5.20      4.42 o
   7  -9   1        6.36        6.15      3.74 o
  -2  -8   1        5.41       11.44      4.52 o
  -1  -8   1       48.21       45.44      5.59 o
   0  -8   1       36.10       45.30      5.62 o
   1  -8   1       22.93       20.27      2.38 o
   2  -8   1        0.05        0.80      1.33 o
   3  -8   1       36.94       35.33      2.51 o
   4  -8   1       19.41       22.17      2.67 o
   5  -8   1        3.07        2.65      3.90 o
   6  -8   1       50.06       47.76      5.12 o
   7  -8   1        0.23       -0.25      3.77 o
  -3  -7   1        3.19        2.64      4.19 o
  -2  -7   1       11.48       13.62      4.64 o
  -1  -7   1       40.59       43.70      5.26 o
   0  -7   1       39.81       41.01      5.24 o
   1  -7   1       15.64       18.12      1.17 o
   2  -7   1       53.17       53.00      2.32 o
   3  -7   1        1.50       -0.21      3.07 o
   4  -7   1       19.88       21.04      2.81 o
   5  -7   1        5.93        3.04      3.29 o
   6  -7   1        0.01        0.64      3.51 o
   7  -7   1        4.53        5.50      4.48 o
   8  -7   1        1.72        0.86      3.85 o
  -4  -6   1        6.01        4.45      4.33 o
  -3  -6   1        1.20        0.16      4.21 o
  -2  -6   1        7.32        9.07      4.09 o
  -1  -6   1       10.11       10.22      4.04 o
   0  -6   1       89.80       86.93      2.80 o
   1  -6   1       35.32       38.64      1.47 o
   2  -6   1       26.65       24.94      2.93 o
   3  -6   1      240.32      256.49      4.74 o
   4  -6   1       55.97       57.28      3.28 o
   5  -6   1        7.01        7.72      4.03 o
   6  -6   1        9.80       11.78      3.61 o
   7  -6   1        1.35        1.03      4.46 o
   8  -6   1        0.27       -2.92      4.84 o
  -5  -5   1        1.44       -0.67      4.10 o
  -4  -5   1       28.81       29.76      4.68 o
  -3  -5   1        0.25        0.38      0.48 o
  -2  -5   1      143.63      133.30      6.26 o
  -1  -5   1       82.15       83.10      5.08 o
   0  -5   1      209.86      198.73      4.75 o
   1  -5   1     1119.01     1207.78      6.32 o
   2  -5   1      258.79      267.74      5.02 o
   3  -5   1      163.48      161.14      5.66 o
   4  -5   1       75.89       72.73      3.47 o
   5  -5   1       32.05       32.32      4.13 o
   6  -5   1       63.46       64.44      5.55 o
   7  -5   1       45.34       51.80      5.86 o
   8  -5   1        1.31        2.18      4.73 o
  -6  -4   1        0.83        0.08      4.32 o
  -5  -4   1       63.78       65.63      6.03 o
  -4  -4   1        4.37        4.02      1.60 o
  -3  -4   1      113.62      113.54      4.08 o
  -2  -4   1        0.15        0.16      0.46 o
  -1  -4   1        3.27        1.13      2.30 o
   0  -4   1        8.81       10.52      1.00 o
   1  -4   1       37.01       31.66      1.57 o
   2  -4   1        1.41        0.96      1.70 o
   3  -4   1      419.89      393.89      7.70 o
   4  -4   1       39.99       41.25      2.65 o
   5  -4   1        0.70        1.06      3.78 o
   6  -4   1       20.72       23.58      4.73 o
   7  -4   1        0.20       -1.82      4.54 o
   8  -4   1        0.10       -0.84      4.62 o
  -6  -3   1        2.27        3.01      2.10 o
  -5  -3   1        1.20        1.73      1.46 o
  -4  -3   1        7.80        9.19      1.43 o
  -3  -3   1       47.41       51.32      1.91 o
  -2  -3   1      347.16      354.28      3.77 o
  -1  -3   1      329.54      376.17      9.16 o
   0  -3   1       35.94       35.23      1.21 o
   1  -3   1       83.28       75.71      2.01 o
   2  -3   1      169.21      171.54      3.22 o
   3  -3   1       47.23       52.72      3.58 o
   4  -3   1        6.43        6.94      2.01 o
   5  -3   1        0.69        1.17      3.19 o
   6  -3   1        2.30        4.49      3.36 o
   7  -3   1        1.75        1.87      3.42 o
   8  -3   1        0.12       -1.19      3.90 o
  -7  -2   1        0.01        0.86      2.66 o
  -6  -2   1        1.33        0.38      2.27 o
  -5  -2   1       33.33       35.58      2.15 o
  -4  -2   1       54.12       55.71      1.92 o
  -3  -2   1      462.83      476.17      3.60 o
  -2  -2   1       64.10       65.92      1.30 o
  -1  -2   1      997.62      981.93      6.36 o
   0  -2   1      916.89      892.53      6.59 o
   1  -2   1     2633.03     2271.28     30.81 o
   2  -2   1     1170.20     1177.56     10.32 o
   3  -2   1      466.06      347.90    107.18 o
   4  -2   1        9.37        8.61      1.75 o
   5  -2   1       46.47       43.71      2.62 o
   6  -2   1       25.01       27.76      4.67 o
   7  -2   1        5.28        6.12      4.15 o
   8  -2   1        0.00       -0.64      4.35 o
  -7  -1   1        3.87        4.86      3.23 o
  -6  -1   1       21.79       20.57      3.55 o
  -5  -1   1        0.45        0.95      1.75 o
  -4  -1   1      127.77      126.65      2.47 o
  -3  -1   1       58.65       63.75      1.72 o
  -2  -1   1     1687.40     1465.50     32.28 o
  -1  -1   1     1109.20     1014.58     14.51 o
   0  -1   1      780.64      655.05      7.99 o
   1  -1   1      328.34      339.12      4.64 o
   2  -1   1     2943.44     2562.54     41.55 o
   3  -1   1        2.73        2.47      1.43 o
   4  -1   1      206.34      212.09      4.52 o
   5  -1   1       17.97       18.87      2.20 o
   6  -1   1       68.38       68.64      5.28 o
   7  -1   1        8.94       11.10      4.37 o
  -8   0   1        1.15        4.21      3.81 o
  -7   0   1        5.58        5.61      3.67 o
  -6   0   1       34.67       39.39      4.33 o
  -5   0   1        5.32        3.86      1.63 o
  -4   0   1        0.49        1.21      1.62 o
  -3   0   1       28.52       30.77      1.47 o
  -2   0   1     7359.58     5459.63     50.56 o
  -1   0   1       42.93       47.53      1.01 o
   0   0   1      723.16      691.11     18.41 o
   1   0   1      725.68      705.32     10.28 o
   2   0   1       58.54       53.55      1.55 o
   3   0   1       77.78       74.92      2.20 o
   4   0   1       10.79       10.30      1.76 o
   5   0   1        1.53        1.91      2.39 o
   6   0   1        0.30        0.54      3.69 o
   7   0   1        0.30       -1.10      3.77 o
  -8   1   1        1.13        1.09      4.09 o
  -7   1   1        3.74        4.34      4.09 o
  -6   1   1        0.09        0.08      3.54 o
  -5   1   1       80.13       80.37      4.10 o
  -4   1   1      654.52      609.03     23.18 o
  -3   1   1      124.22      121.29      2.98 o
  -2   1   1     5253.17     4227.38     48.29 o
  -1   1   1       10.26        9.63      1.90 o
   0   1   1      429.57      400.14      2.33 o
   1   1   1       18.20       16.28      1.22 o
   2   1   1      166.96      163.24      2.16 o
   3   1   1        0.00        0.30      1.25 o
   4   1   1        8.32        6.93      1.55 o
   5   1   1        0.82        0.32      2.16 o
   6   1   1       30.14       29.40      4.14 o
   7   1   1        0.16       -0.24      3.38 o
  -8   2   1        0.00       -0.28      3.90 o
  -7   2   1       20.13       21.99      4.67 o
  -6   2   1        1.63        1.69      3.76 o
  -5   2   1       94.26       89.94      3.00 o
  -4   2   1     1500.40     1458.03     10.37 o
  -3   2   1      505.49      527.30      7.93 o
  -2   2   1      211.36      219.46      5.96 o
  -1   2   1     1350.02     1301.27     23.38 o
   0   2   1       89.93       86.49      1.65 o
   1   2   1      678.65      693.82      3.62 o
   2   2   1       12.29       12.93      1.44 o
   3   2   1      235.09      238.94      3.77 o
   4   2   1       30.41       30.67      1.78 o
   5   2   1       71.02       68.69      3.34 o
   6   2   1        1.28        1.39      2.91 o
  -8   3   1        1.64        1.29      3.80 o
  -7   3   1       28.03       28.62      4.94 o
  -6   3   1       69.16       63.55      5.48 o
  -5   3   1       87.32       86.91      3.66 o
  -4   3   1        5.22        0.84      1.96 o
  -3   3   1       56.41       65.32      2.80 o
  -2   3   1      372.23      386.24      4.45 o
  -1   3   1      410.64      415.36      3.86 o
   0   3   1      326.65      319.31      4.66 o
   1   3   1      115.43      119.04      1.89 o
   2   3   1      224.11      235.08      2.79 o
   3   3   1        0.69        0.37      1.34 o
   4   3   1        5.33        5.41      1.74 o
   5   3   1       11.94       11.94      2.79 o
  -8   4   1       18.93       11.77      4.05 o
  -7   4   1       12.07       13.30      4.65 o
  -6   4   1      209.07      206.58      7.94 o
  -5   4   1       15.21       13.92      2.74 o
  -4   4   1      120.51      127.25      3.92 o
  -3   4   1       99.32       95.22      4.47 o
  -2   4   1      375.86      389.87      5.66 o
  -1   4   1      167.45      172.92      2.84 o
   0   4   1        8.83       10.43      1.18 o
   1   4   1       33.25       29.58      1.47 o
   2   4   1       55.79       55.10      1.77 o
   3   4   1        7.48        5.08      1.50 o
   4   4   1        6.75        7.92      2.30 o
   5   4   1        1.65        0.44      4.09 o
  -8   5   1       18.32       12.24      5.10 o
  -7   5   1        4.24        8.23      4.31 o
  -6   5   1       45.86       44.05      5.20 o
  -5   5   1        2.49        1.01      3.40 o
  -4   5   1      106.91      105.91      3.97 o
  -3   5   1       17.96       20.76      3.54 o
  -2   5   1        9.89       10.43      1.78 o
  -1   5   1        1.07        2.07      1.29 o
   0   5   1       64.26       63.68      1.74 o
   1   5   1       89.53       90.74      1.99 o
   2   5   1      143.72      141.26      2.53 o
   3   5   1       14.02       14.87      2.01 o
   4   5   1       24.36       23.52      4.80 o
  -8   6   1        4.16        4.97      4.11 o
  -7   6   1        1.75        0.75      3.82 o
  -6   6   1        1.54        3.19      4.00 o
  -5   6   1        1.56        1.62      3.98 o
  -4   6   1       37.70       41.00      2.97 o
  -3   6   1       54.93       54.62      4.13 o
  -2   6   1      132.92      136.56      9.03 o
  -1   6   1      129.85      131.15      3.11 o
   0   6   1        0.57        0.30      3.80 o
   1   6   1      167.34      160.67      2.40 o
   2   6   1        0.90        0.81      4.00 o
   3   6   1        1.54        0.48      4.17 o
  -8   7   1        1.77        1.66      3.99 o
  -7   7   1       49.53       50.08      5.76 o
  -6   7   1        0.10        2.09      4.21 o
  -5   7   1       27.98       22.56      4.14 o
  -4   7   1        6.09        5.35      2.24 o
  -3   7   1       70.87       74.32      3.06 o
  -2   7   1        0.62        0.61      1.57 o
  -1   7   1        0.04        0.40      1.30 o
   0   7   1        4.77        2.32      1.26 o
   1   7   1       34.29       38.95      4.96 o
   2   7   1        3.35        4.06      4.08 o
  -8   8   1        0.05       -0.09      4.82 o
  -7   8   1        0.03        2.03      4.41 o
  -6   8   1        7.07        4.76      4.08 o
  -5   8   1        0.70        0.69      3.84 o
  -4   8   1        5.04        3.48      3.55 o
  -3   8   1        0.67        0.33      1.86 o
  -2   8   1       44.79       44.59      2.95 o
  -1   8   1        1.89        4.06      1.96 o
   0   8   1       10.12       11.11      4.51 o
   1   8   1        9.91       10.67      4.38 o
  -7   9   1        0.76       -0.43      4.06 o
  -6   9   1        3.74        0.60      4.28 o
  -5   9   1        0.01       -0.93      4.06 o
  -4   9   1        5.56        5.44      3.67 o
  -3   9   1       17.65       18.33      2.92 o
  -2   9   1        7.62        7.90      4.22 o
  -1   9   1        0.43       -1.73      4.28 o
   0   9   1        8.78       14.32      4.89 o
  -5  10   1        1.11        0.86      3.71 o
  -4  10   1        5.73        4.98      3.36 o
  -3  10   1        0.01        0.13      4.25 o
  -2  10   1        4.31        1.94      4.59 o
   3 -11   2        0.89        3.62      5.49 o
   4 -11   2        0.06        1.56      4.92 o
   0 -10   2        1.02        2.44      4.81 o
   1 -10   2       20.20       21.29      4.95 o
   2 -10   2        6.45        4.61      5.06 o
   3 -10   2        1.53        2.13      2.38 o
   4 -10   2       18.65       18.68      3.82 o
   5 -10   2       24.85       23.77      4.50 o
   6 -10   2        0.33        1.59      4.23 o
  -1  -9   2        4.25        6.00      3.98 o
   0  -9   2       12.84       12.20      4.53 o
   1  -9   2       42.89       38.52      5.51 o
   2  -9   2      114.68      113.67      3.78 o
   3  -9   2        7.07        8.14      2.02 o
   4  -9   2       23.24       25.61      4.15 o
   5  -9   2        0.11        0.81      3.69 o
   6  -9   2        1.24        1.37      3.92 o
   7  -9   2        3.52        4.59      4.25 o
  -3  -8   2        0.75        0.64      4.71 o
  -2  -8   2       12.53       14.05      4.30 o
  -1  -8   2        4.67        4.67      4.31 o
   0  -8   2        1.40        2.02      4.21 o
   1  -8   2       29.54       28.03      1.05 o
   2  -8   2        3.60        3.79      1.51 o
   3  -8   2        0.83        1.75      2.00 o
   4  -8   2       36.01       35.45      4.29 o
   5  -8   2       15.69       16.62      4.06 o
   6  -8   2        1.97        2.35      3.63 o
   7  -8   2        1.77       -3.03      4.42 o
  -4  -7   2        1.30        1.76      4.09 o
  -3  -7   2       29.51       23.75      5.00 o
  -2  -7   2        8.16        9.38      4.48 o
  -1  -7   2        5.31        5.17      3.87 o
   0  -7   2        1.35        3.64      4.34 o
   1  -7   2       53.85       53.58      1.61 o
   2  -7   2      231.54      237.45      4.15 o
   3  -7   2        6.85        6.97      2.21 o
   4  -7   2       75.98       79.67      5.28 o
   5  -7   2        3.46        3.41      3.71 o
   6  -7   2       22.67       24.18      4.90 o
   7  -7   2        3.47        4.62      3.81 o
  -5  -6   2        8.61        7.57      4.40 o
  -4  -6   2       16.14       18.29      4.87 o
  -3  -6   2       28.08       25.74      4.91 o
  -2  -6   2      128.59      133.60      6.60 o
  -1  -6   2       85.71       97.30      5.99 o
   0  -6   2       52.74       28.16      9.25 o
   1  -6   2       14.11       10.77      1.27 o
   2  -6   2       73.64       69.68      2.61 o
   3  -6   2      117.54      116.98      3.58 o
   4  -6   2       57.98       58.47      3.32 o
   5  -6   2       92.73       89.43      5.76 o
   6  -6   2        6.32        5.37      4.35 o
   7  -6   2        0.24       -0.21      4.66 o
   8  -6   2        5.88        6.03      4.31 o
  -5  -5   2        0.10        0.66      3.82 o
  -4  -5   2        0.14        0.43      1.04 o
  -3  -5   2       50.27       43.76      5.08 o
  -2  -5   2        0.02        0.99      3.71 o
  -1  -5   2      427.47      469.68      9.65 o
   0  -5   2        5.52        5.72      0.49 o
   1  -5   2      494.97      495.66      9.41 o
   2  -5   2       43.40       42.35      2.24 o
   3  -5   2        8.12       11.13      2.12 o
   4  -5   2        1.62        1.00      2.25 o
   5  -5   2       70.72       67.76      5.03 o
   6  -5   2       11.62       15.24      4.61 o
   7  -5   2       14.71       10.15      4.58 o
   8  -5   2        2.10        1.93      4.27 o
  -6  -4   2        6.18        9.02      4.90 o
  -5  -4   2        4.49        3.94      1.65 o
  -4  -4   2       32.44       32.41      1.45 o
  -3  -4   2       36.10       39.25      1.74 o
  -2  -4   2       83.36       85.83      3.43 o
  -1  -4   2      339.39      285.76    190.15 o
   0  -4   2       29.45       28.00      0.85 o
   1  -4   2       87.31       95.26      2.30 o
   2  -4   2      159.58      154.85      4.57 o
   3  -4   2       39.12       40.63      3.85 o
   4  -4   2       14.53       13.34      2.36 o
   5  -4   2       87.02       95.11      5.94 o
   6  -4   2        3.40        1.04      4.21 o
   7  -4   2        7.22        8.49      4.68 o
   8  -4   2        0.34       -1.34      4.09 o
  -6  -3   2        3.21        2.18      1.94 o
  -5  -3   2        8.93        9.51      1.60 o
  -4  -3   2        4.37        4.00      1.35 o
  -3  -3   2        0.53        2.17      0.97 o
  -2  -3   2      100.45       98.26      1.46 o
  -1  -3   2      524.72      496.89      6.37 o
   0  -3   2      712.22      680.73      9.30 o
   1  -3   2     1020.96      973.96      6.11 o
   2  -3   2      517.21      499.43      5.39 o
   3  -3   2       61.27       57.33      4.06 o
   4  -3   2       65.94       65.75      3.39 o
   5  -3   2        5.90        7.97      2.71 o
   6  -3   2       16.44       16.24      4.05 o
   7  -3   2       11.03       12.25      4.60 o
  -7  -2   2        0.11       -0.73      2.58 o
  -6  -2   2       25.80       25.42      2.76 o
  -5  -2   2       44.67       49.45      2.26 o
  -4  -2   2      191.66      199.08      2.94 o
  -3  -2   2       39.28       44.34      1.60 o
  -2  -2   2      327.82      325.47      2.69 o
  -1  -2   2       20.28       19.14      1.07 o
   0  -2   2     2034.04     1852.49     22.40 o
   1  -2   2       13.50       14.74      1.85 o
   2  -2   2      502.79      476.24      7.37 o
   3  -2   2        0.93       -0.36      1.59 o
   4  -2   2      245.50      244.38      4.07 o
   5  -2   2        6.41        7.37      2.37 o
   6  -2   2        0.09        1.42      4.08 o
   7  -2   2        3.27        4.26      4.31 o
  -7  -1   2       12.16       13.02      3.45 o
  -6  -1   2        1.88        2.25      2.04 o
  -5  -1   2      109.73      113.63      3.05 o
  -4  -1   2      214.34      218.37      3.07 o
  -3  -1   2      546.46      548.59      4.41 o
  -2  -1   2        6.25        8.51      1.34 o
  -1  -1   2      407.39      425.59      2.46 o
   0  -1   2      233.80      233.87      2.93 o
   1  -1   2      107.52      108.64      3.77 o
   2  -1   2        5.00        6.20      1.97 o
   3  -1   2      193.40      194.14      3.23 o
   4  -1   2       30.43       29.05      2.03 o
   5  -1   2       26.48       24.44      2.72 o
   6  -1   2        0.52       -0.18      3.50 o
   7  -1   2        5.12        9.52      3.91 o
  -8   0   2        0.00        0.57      3.76 o
  -7   0   2        2.27        1.97      3.35 o
  -6   0   2       31.54       29.61      3.98 o
  -5   0   2       68.97       66.74      2.51 o
  -4   0   2        0.37       -0.11      1.23 o
  -3   0   2       96.14      107.74      2.40 o
  -2   0   2      120.32      117.49      1.90 o
  -1   0   2      190.78      184.07      1.66 o
   0   0   2     1544.10     1451.60      9.81 o
   1   0   2      159.69      178.88      2.13 o
   2   0   2      281.58      266.44      4.29 o
   3   0   2      136.50      130.82      4.00 o
   4   0   2      151.23      150.58      3.33 o
   5   0   2       41.19       45.66      4.58 o
   6   0   2        0.25        0.25      3.71 o
   7   0   2        2.60        0.87      4.05 o
  -8   1   2        0.09       -0.76      4.17 o
  -7   1   2        0.91        1.17      3.44 o
  -6   1   2        1.01        0.20      3.34 o
  -5   1   2        0.05       -0.11      1.78 o
  -4   1   2      709.86      731.81     10.18 o
  -3   1   2     1132.27     1123.99      6.42 o
  -2   1   2      774.76      785.05      8.43 o
  -1   1   2     1490.03     1398.99     37.71 o
   0   1   2        8.80        6.76      1.02 o
   1   1   2      243.05      257.17      2.25 o
   2   1   2      268.18      288.03      3.26 o
   3   1   2       36.51       35.55      1.70 o
   4   1   2        4.59        5.72      1.80 o
   5   1   2       11.94       14.03      3.82 o
   6   1   2       10.09       10.58      3.95 o
  -8   2   2        1.84        3.62      3.60 o
  -7   2   2       65.82       71.36      5.68 o
  -6   2   2      313.37      291.32      8.60 o
  -5   2   2       43.85       43.29      2.42 o
  -4   2   2      128.11      102.89     71.83 o
  -3   2   2      101.78      116.77      4.67 o
  -2   2   2      273.17      281.43      4.37 o
  -1   2   2      515.71      554.64      4.81 o
   0   2   2      159.51      151.58      2.20 o
   1   2   2      249.75      266.42      2.83 o
   2   2   2      198.08      197.31      2.64 o
   3   2   2       44.51       43.54      1.90 o
   4   2   2       60.57       60.54      2.61 o
   6   2   2        0.58       -0.12      3.60 o
  -8   3   2        6.13        4.59      3.82 o
  -7   3   2        1.15       -1.14      4.09 o
  -6   3   2       12.12        9.91      4.21 o
  -5   3   2        7.58        7.02      2.40 o
  -4   3   2      200.14      154.79     52.72 o
  -3   3   2       42.97       43.51      2.52 o
  -2   3   2        6.50        4.29      1.75 o
  -1   3   2      118.16      113.36      2.81 o
   0   3   2      170.89      180.75      2.58 o
   1   3   2      170.20      173.48      2.83 o
   2   3   2       22.60       23.54      1.56 o
   3   3   2      141.24      143.81      2.96 o
   4   3   2       12.10       11.44      1.92 o
   5   3   2       15.41       12.46      2.75 o
  -9   4   2        0.12        1.13      4.05 o
  -8   4   2       19.42       14.33      4.59 o
  -7   4   2        0.96       -0.93      3.34 o
  -6   4   2        8.28        6.18      4.29 o
  -5   4   2        0.89        0.26      2.44 o
  -4   4   2        0.02       -0.88      2.28 o
  -3   4   2       11.80       12.02      3.34 o
  -2   4   2      346.86      356.83      4.75 o
  -1   4   2        0.92        0.90      1.56 o
   0   4   2       51.02       54.01      1.86 o
   1   4   2       90.06       88.92      2.30 o
   2   4   2       37.77       37.53      1.75 o
   3   4   2       25.85       25.05      1.97 o
   4   4   2       16.56       14.48      2.49 o
  -8   5   2       18.73       13.11      4.37 o
  -7   5   2        2.23        3.72      4.15 o
  -6   5   2       42.64       45.71      4.63 o
  -5   5   2       79.49       81.71      5.49 o
  -4   5   2       32.60       32.64      2.71 o
  -3   5   2      130.75      134.98      5.47 o
  -2   5   2       13.21       10.92      2.65 o
  -1   5   2        5.86        4.11      1.53 o
   0   5   2      161.04      167.58      3.62 o
   1   5   2       14.13       12.60      1.54 o
   2   5   2       10.57       11.37      1.60 o
   3   5   2       31.21       31.44      4.33 o
   4   5   2        1.26        2.08      3.87 o
  -8   6   2        3.31        4.79      4.47 o
  -7   6   2        0.31        2.72      4.35 o
  -6   6   2        2.93        3.50      4.25 o
  -5   6   2       21.79       22.51      4.47 o
  -4   6   2        7.57        8.08      2.54 o
  -3   6   2       74.88       77.96      3.25 o
  -2   6   2       87.95       95.07      4.74 o
  -1   6   2      374.58      372.52      5.92 o
   0   6   2       76.43       76.89      2.87 o
   1   6   2       12.41       13.49      1.89 o
   2   6   2        9.82       11.45      3.77 o
   3   6   2        1.08        0.52      3.69 o
  -8   7   2        0.02        0.06      3.97 o
  -7   7   2        1.28        1.55      3.75 o
  -6   7   2        6.23        6.63      3.78 o
  -5   7   2        0.25        0.64      3.87 o
  -4   7   2        0.90       -0.26      3.50 o
  -3   7   2       77.58       74.93      3.29 o
  -2   7   2       25.45       22.74      2.73 o
  -1   7   2       41.21       40.85      2.06 o
   0   7   2        2.62        5.80      3.71 o
   1   7   2        0.30        0.10      3.80 o
   2   7   2        0.92        0.96      3.61 o
  -8   8   2        0.14       -0.43      4.21 o
  -7   8   2        0.78       -0.07      4.67 o
  -6   8   2        1.24        1.42      3.61 o
  -5   8   2        1.78        3.00      4.14 o
  -4   8   2       10.78       12.39      3.72 o
  -3   8   2        8.35        7.00      2.08 o
  -2   8   2        0.12        2.21      2.30 o
  -1   8   2       23.26       25.23      2.60 o
   0   8   2        4.20        5.43      3.86 o
   1   8   2        0.11       -0.74      4.13 o
  -7   9   2        2.48        5.08      4.50 o
  -6   9   2       18.09       17.93      4.77 o
  -5   9   2        5.74        5.29      3.82 o
  -4   9   2       37.83       38.01      4.55 o
  -3   9   2        1.88        4.35      2.46 o
  -2   9   2        9.28       11.06      4.55 o
  -1   9   2        0.13       -1.58      4.18 o
  -4  10   2        0.00       -0.12      4.20 o
   2 -11   3        0.25        1.33      5.16 o
   3 -11   3       23.34       20.96      5.84 o
   4 -11   3        0.06        1.90      5.34 o
   0 -10   3        9.93       12.97      4.97 o
   1 -10   3        0.01        3.61      4.32 o
   2 -10   3        1.33        4.87      4.92 o
   3 -10   3        3.51        4.64      2.48 o
   4 -10   3        2.21        0.91      3.32 o
   5 -10   3        3.97        2.65      3.99 o
   6 -10   3       16.20       15.47      4.96 o
  -2  -9   3        1.40        0.80      4.48 o
  -1  -9   3        0.51        0.51      4.13 o
   0  -9   3       28.22       27.61      5.54 o
   1  -9   3        0.36       -1.04      4.99 o
   2  -9   3       27.89       26.54      2.56 o
   3  -9   3       53.33       54.15      4.21 o
   4  -9   3        2.72        4.91      3.51 o
   5  -9   3        0.93       -0.02      3.73 o
   6  -9   3       17.46       15.04      4.47 o
  -3  -8   3        5.42        4.74      3.79 o
  -2  -8   3       27.37       24.96      5.38 o
  -1  -8   3       49.29       44.11      5.46 o
   0  -8   3      158.60      159.78      8.04 o
   1  -8   3       10.74       10.06      0.88 o
   2  -8   3       42.14       46.09      5.52 o
   3  -8   3       12.17       11.51      3.55 o
   4  -8   3       10.27       11.32      4.05 o
   5  -8   3       10.74       10.80      4.28 o
   6  -8   3        2.93        2.10      4.05 o
   7  -8   3        9.56        8.14      4.88 o
  -4  -7   3        9.52       14.34      5.16 o
  -3  -7   3       25.11       24.65      5.37 o
  -2  -7   3        0.52       -0.07      4.39 o
  -1  -7   3       13.26       12.94      3.98 o
   0  -7   3       85.12       80.31      5.80 o
   1  -7   3       76.75       81.47      2.70 o
   2  -7   3       90.33       91.76      4.30 o
   3  -7   3      183.09      187.53      4.53 o
   4  -7   3       47.50       46.56      4.92 o
   5  -7   3       55.46       55.21      5.06 o
   6  -7   3        1.32        0.40      4.50 o
   7  -7   3       38.97       41.95      6.00 o
  -5  -6   3       13.82       14.42      5.55 o
  -4  -6   3        3.91        0.26      4.01 o
  -3  -6   3       39.62       42.98      5.54 o
  -2  -6   3        1.97        2.47      4.03 o
  -1  -6   3      136.83      144.16      6.55 o
   0  -6   3       22.92       22.30      1.02 o
   1  -6   3        4.89        5.11      1.32 o
   2  -6   3        0.31        0.32      2.64 o
   3  -6   3      102.97       93.69      3.56 o
   4  -6   3       17.04       18.61      4.13 o
   5  -6   3       12.11       15.79      4.32 o
   6  -6   3        1.01        0.35      3.42 o
   7  -6   3        0.73       -1.88      4.32 o
  -6  -5   3        5.03        5.30      5.43 o
  -5  -5   3        0.81        0.57      4.84 o
  -4  -5   3       21.21       18.92      4.09 o
  -3  -5   3        8.40       11.48      4.48 o
  -2  -5   3       10.76        8.07      4.04 o
  -1  -5   3       13.42       14.98      3.63 o
   0  -5   3      227.08      223.50      2.51 o
   1  -5   3      243.88      234.00      3.58 o
   2  -5   3        1.13        1.32      2.82 o
   3  -5   3       24.65       24.82      2.55 o
   4  -5   3       32.62       30.62      4.45 o
   5  -5   3        6.79        7.43      4.19 o
   6  -5   3        3.18        4.28      3.84 o
   7  -5   3        4.16        5.63      4.83 o
  -6  -4   3        0.77        2.78      4.93 o
  -5  -4   3       22.08       19.81      1.88 o
  -4  -4   3        1.61        0.85      0.97 o
  -3  -4   3      237.30      243.01      3.92 o
  -2  -4   3      227.01      218.92      2.60 o
  -1  -4   3      133.18      129.07      2.27 o
   0  -4   3      262.48      270.30      3.76 o
   1  -4   3       39.66       39.51      2.00 o
   2  -4   3      289.41      273.61      6.41 o
   3  -4   3      571.38      599.42      7.32 o
   4  -4   3      200.44      193.83      6.99 o
   5  -4   3       64.75       65.23      5.33 o
   6  -4   3       23.34       27.85      4.54 o
   7  -4   3        1.00        2.83      4.69 o
  -7  -3   3        0.39       -0.15      4.68 o
  -6  -3   3       25.94       29.40      2.55 o
  -5  -3   3        7.52        7.04      1.57 o
  -4  -3   3       78.86       76.65      2.14 o
  -3  -3   3        2.79        3.34      1.03 o
  -2  -3   3      341.41      334.78      2.80 o
  -1  -3   3      207.63      217.39      3.08 o
   0  -3   3     1071.69     1045.77      6.63 o
   1  -3   3      153.84      161.66      3.86 o
   2  -3   3      147.34      129.66      4.70 o
   3  -3   3      222.95      226.05      6.76 o
   4  -3   3       46.61       43.49      4.33 o
   5  -3   3        0.50        0.95      2.25 o
   6  -3   3       33.59       32.57      5.22 o
   7  -3   3        2.73        3.41      4.28 o
  -7  -2   3        0.04       -0.89      2.66 o
  -6  -2   3        7.62        6.75      1.86 o
  -5  -2   3        6.09        6.29      1.69 o
  -4  -2   3       17.94       17.31      1.48 o
  -3  -2   3      277.50      275.56      3.19 o
  -2  -2   3       21.37       22.99      1.25 o
  -1  -2   3      559.65      536.88      3.43 o
   0  -2   3      301.59      338.61      5.79 o
   1  -2   3        0.34       -0.53      1.80 o
   2  -2   3       38.85       36.22      3.59 o
   3  -2   3       34.91       30.23      2.63 o
   4  -2   3       35.41       36.49      2.88 o
   5  -2   3       63.76       68.77      4.29 o
   6  -2   3       12.34       13.39      4.19 o
   7  -2   3        3.18        5.22      4.51 o
  -8  -1   3        0.89        0.01      3.23 o
  -7  -1   3        4.34        2.79      3.03 o
  -6  -1   3        1.66        3.39      2.91 o
  -5  -1   3        2.40        2.89      1.87 o
  -4  -1   3       33.15       32.37      1.68 o
  -3  -1   3       73.15       70.47      2.10 o
  -2  -1   3      673.38      693.14      4.66 o
  -1  -1   3      200.25      201.96      2.02 o
   0  -1   3      444.72      446.17      2.95 o
   1  -1   3        3.37        1.63      3.08 o
   2  -1   3       61.19       55.76      1.97 o
   3  -1   3      101.45      106.39      3.12 o
   4  -1   3        2.98        2.11      2.05 o
   5  -1   3       19.36       14.92      2.65 o
   6  -1   3        8.10        9.61      4.22 o
  -8   0   3        1.10        0.60      3.62 o
  -7   0   3       34.29       32.98      4.29 o
  -6   0   3        8.00        9.41      3.71 o
  -5   0   3      153.24      145.95      3.39 o
  -4   0   3      160.04      166.13      7.49 o
  -3   0   3       16.61       18.21      1.41 o
  -2   0   3        9.01        8.44      1.25 o
  -1   0   3     1346.08     1315.13      9.89 o
   0   0   3       13.33       13.38      2.67 o
   1   0   3      845.75      854.56      6.83 o
   2   0   3      210.83      234.28      3.09 o
   3   0   3      199.32      202.43      3.46 o
   4   0   3       27.71       30.63      2.67 o
   5   0   3       16.55       18.54      4.24 o
   6   0   3        0.49       -0.74      4.06 o
  -8   1   3        9.45       11.03      3.91 o
  -7   1   3        1.87        2.17      3.96 o
  -6   1   3        5.46        5.58      3.66 o
  -5   1   3      220.07      219.55      4.06 o
  -4   1   3       89.06       93.13      4.17 o
  -3   1   3      400.55      420.25      4.22 o
  -2   1   3      574.26      547.94      7.77 o
  -1   1   3        6.86        6.89      1.63 o
   0   1   3     1896.06     1898.08     19.83 o
   1   1   3        8.68       11.35      1.02 o
   2   1   3      189.66      196.53      3.12 o
   3   1   3        0.72        0.63      1.64 o
   4   1   3       26.47       26.82      3.26 o
   6   1   3       28.52       27.63      4.98 o
  -8   2   3       14.81       15.50      4.58 o
  -7   2   3        1.17       -0.33      3.99 o
  -6   2   3       69.77       71.84      5.33 o
  -5   2   3      120.96      122.07      3.29 o
  -4   2   3        0.02       -0.08      1.77 o
  -3   2   3        0.03       -0.21      3.33 o
  -2   2   3        4.07        5.64      2.01 o
  -1   2   3       15.86       25.58      2.20 o
   0   2   3      114.40      130.50      2.23 o
   1   2   3       20.82       19.22      1.22 o
   2   2   3       40.77       41.48      1.73 o
   3   2   3       35.16       31.92      1.77 o
   4   2   3       44.70       42.70      2.98 o
   5   2   3        2.58        1.31      3.81 o
  -9   3   3        1.49        0.88      3.75 o
  -8   3   3       24.17       16.95      4.70 o
  -7   3   3        8.01        8.41      3.93 o
  -6   3   3        0.58        1.26      3.97 o
  -5   3   3        3.13        3.75      2.49 o
  -4   3   3       91.67       92.34      3.30 o
  -3   3   3       76.04       70.27      4.02 o
  -2   3   3        6.53       11.08      2.03 o
  -1   3   3       46.67       50.79      2.42 o
   0   3   3      284.40      287.33      3.45 o
   1   3   3       10.87       11.22      1.56 o
   2   3   3        7.52        8.23      1.44 o
   3   3   3        3.01        3.97      1.51 o
   4   3   3        4.02        3.17      2.30 o
  -9   4   3        0.21        1.30      4.09 o
  -8   4   3        1.15        2.11      4.41 o
  -7   4   3        5.75        2.06      3.56 o
  -6   4   3        5.59        7.14      4.17 o
  -5   4   3       73.82       69.53      5.24 o
  -4   4   3      121.43      120.57      4.10 o
  -3   4   3      196.83      216.56      4.61 o
  -2   4   3      154.38      160.64      5.52 o
  -1   4   3      308.36      314.63      4.75 o
   0   4   3       22.45       20.29      2.07 o
   1   4   3      238.69      243.68      4.53 o
   2   4   3       41.09       36.44      2.06 o
   3   4   3       14.42       15.21      2.44 o
   4   4   3        0.00        1.57      3.26 o
  -8   5   3        0.77        1.88      3.72 o
  -7   5   3       10.32       10.79      4.70 o
  -6   5   3        0.15        1.26      3.42 o
  -5   5   3       19.28       19.08      4.29 o
  -4   5   3       90.77       95.81      3.68 o
  -3   5   3        5.69        5.14      2.35 o
  -2   5   3        0.61        0.23      2.01 o
  -1   5   3       49.91       47.73      2.77 o
   0   5   3       47.46       46.44      2.66 o
   1   5   3        9.09        8.57      1.60 o
   2   5   3        9.94       10.08      2.12 o
   3   5   3        5.07        4.88      3.23 o
  -8   6   3        2.97        3.74      3.84 o
  -7   6   3        0.03       -0.25      3.93 o
  -6   6   3        4.56        2.23      3.31 o
  -5   6   3        0.81        1.01      3.99 o
  -4   6   3        5.79        4.71      3.70 o
  -3   6   3       86.17       87.30      3.56 o
  -2   6   3       31.02       29.58      2.19 o
  -1   6   3        2.61        2.33      1.62 o
   0   6   3        1.84        1.09      1.47 o
   1   6   3       33.75       33.01      2.45 o
   2   6   3        0.13        0.81      3.01 o
  -8   7   3        0.07       -0.93      4.73 o
  -7   7   3        3.35        2.20      4.49 o
  -6   7   3        0.23        1.14      3.87 o
  -5   7   3       57.28       58.83      5.44 o
  -4   7   3       61.61       71.92      5.66 o
  -3   7   3      144.51      141.48     10.93 o
  -2   7   3       14.98       14.31      2.24 o
  -1   7   3        0.36        0.02      2.03 o
   0   7   3        4.40        6.00      3.39 o
   1   7   3        8.33        9.07      3.46 o
  -7   8   3        2.06        4.04      4.32 o
  -6   8   3        0.25        1.52      4.23 o
  -5   8   3       64.61       63.22      5.83 o
  -4   8   3        0.19        1.34      3.86 o
  -3   8   3        0.47        1.64      2.64 o
  -2   8   3       20.33       19.85      2.86 o
  -1   8   3        4.92        5.79      3.71 o
   0   8   3        2.84        1.27      3.59 o
  -6   9   3       13.50       11.75      4.81 o
  -5   9   3        0.89        1.95      4.13 o
  -4   9   3        0.40       -0.27      3.67 o
  -3   9   3        3.33        3.99      2.66 o
  -2   9   3        0.71       -0.96      4.39 o
   2 -11   4        3.13        1.73      4.77 o
   3 -11   4        0.57        4.95      5.54 o
   0 -10   4        0.96        3.56      4.99 o
   1 -10   4       16.87       13.79      4.55 o
   2 -10   4        0.00       -2.41      5.23 o
   3 -10   4        2.03        1.83      2.38 o
   4 -10   4        3.69        2.75      3.45 o
   5 -10   4       15.39       11.91      4.22 o
  -2  -9   4       10.04       14.21      5.39 o
  -1  -9   4        1.23        0.68      4.77 o
   0  -9   4        9.17       11.06      4.20 o
   1  -9   4       22.99       23.02      5.44 o
   2  -9   4       44.98       46.39      3.99 o
   3  -9   4        5.37        3.49      3.19 o
   4  -9   4      164.83      172.82      7.43 o
   5  -9   4        8.19        7.97      3.99 o
   6  -9   4       51.93       53.82      5.87 o
  -3  -8   4        0.03        1.72      4.26 o
  -2  -8   4       62.97       61.60      5.81 o
  -1  -8   4       51.40       51.76      6.07 o
   0  -8   4       55.17       52.06      6.08 o
   1  -8   4       53.50       54.75      1.67 o
   2  -8   4        0.02        0.02      1.71 o
   3  -8   4        0.31        0.69      3.24 o
   4  -8   4       19.99       23.85      4.62 o
   5  -8   4        1.07        0.31      3.47 o
   6  -8   4        3.83        3.33      4.45 o
  -4  -7   4        9.23        7.58      5.16 o
  -3  -7   4       30.01       29.64      5.36 o
  -2  -7   4       18.95       16.81      4.68 o
  -1  -7   4        9.85        9.47      3.64 o
   0  -7   4        3.15        4.01      0.94 o
   1  -7   4      333.19      327.86      3.46 o
   2  -7   4       12.27       10.65      2.10 o
   3  -7   4       62.61       57.80      3.23 o
   4  -7   4        0.19       -0.07      3.60 o
   5  -7   4       58.75       61.15      5.79 o
   6  -7   4       11.79       13.41      4.74 o
   7  -7   4        0.02        2.71      3.89 o
  -5  -6   4        3.62        1.45      5.08 o
  -4  -6   4        0.95        0.63      3.91 o
  -3  -6   4        0.53       -0.56      3.28 o
  -2  -6   4       30.59       31.05      4.35 o
  -1  -6   4      241.54      230.78      2.67 o
   0  -6   4       22.13       20.21      1.39 o
   1  -6   4      168.90      168.06      2.66 o
   2  -6   4      101.87      106.08      3.45 o
   3  -6   4      192.18      188.96      4.83 o
   4  -6   4        1.17        1.00      3.35 o
   5  -6   4       67.14       66.09      5.56 o
   6  -6   4        0.98       -0.95      3.86 o
   7  -6   4        1.45        1.07      4.70 o
  -6  -5   4        0.11        1.01      5.43 o
  -5  -5   4       21.79       25.55      5.35 o
  -4  -5   4       15.19       15.43      1.90 o
  -3  -5   4        9.95       10.55      1.27 o
  -2  -5   4        3.50        2.36      3.67 o
  -1  -5   4       13.68       14.33      1.05 o
   0  -5   4      306.98      308.85      4.56 o
   1  -5   4      154.80      155.20      2.99 o
   2  -5   4      166.90      172.33      4.34 o
   3  -5   4       21.58       23.96      2.66 o
   4  -5   4       54.04       55.82      5.02 o
   5  -5   4       11.21       12.18      3.72 o
   6  -5   4       16.50       16.72      4.60 o
   7  -5   4        6.50        2.58      4.14 o
  -6  -4   4        9.75        9.92      5.41 o
  -5  -4   4        2.60        3.53      1.47 o
  -4  -4   4      166.15      164.38      2.93 o
  -3  -4   4       47.75       51.25      1.54 o
  -2  -4   4      416.75      414.05      5.67 o
  -1  -4   4       72.10       73.39      2.03 o
   0  -4   4      219.99      222.55      3.07 o
   1  -4   4      170.39      200.47      3.88 o
   2  -4   4      396.65      397.15      5.87 o
   3  -4   4       11.82       13.98      2.47 o
   4  -4   4       75.94       77.77      5.75 o
   5  -4   4       23.96       24.15      4.38 o
   6  -4   4       12.42       14.77      4.47 o
   7  -4   4       15.99       16.23      4.66 o
  -7  -3   4        5.25        5.28      4.32 o
  -6  -3   4        0.00        0.98      2.03 o
  -5  -3   4       67.74       67.75      2.40 o
  -4  -3   4       18.90       19.68      1.67 o
  -3  -3   4       30.61       29.84      1.46 o
  -2  -3   4       71.56       70.31      1.92 o
  -1  -3   4      328.59      333.94      3.06 o
   0  -3   4       69.41       69.51      2.06 o
   1  -3   4     1030.69     1052.02     13.47 o
   2  -3   4       31.21       32.30      2.58 o
   3  -3   4       32.98       30.17      2.95 o
   4  -3   4       20.35       20.88      4.37 o
   5  -3   4        5.93        6.24      2.48 o
   6  -3   4        0.12       -0.90      4.26 o
   7  -3   4        0.03        1.66      4.46 o
  -7  -2   4        1.86        1.16      2.69 o
  -6  -2   4        0.46        0.00      1.76 o
  -5  -2   4        2.10        2.14      1.68 o
  -4  -2   4       48.02       49.99      1.91 o
  -3  -2   4        0.68        1.00      1.48 o
  -2  -2   4       12.19       10.26      1.31 o
  -1  -2   4      953.03      978.68      8.62 o
   0  -2   4       68.78       70.11      1.85 o
   1  -2   4      348.57      327.11      7.43 o
   2  -2   4       40.09       24.86     18.25 o
   3  -2   4        0.78        1.83      1.51 o
   4  -2   4       65.82       67.79      3.29 o
   5  -2   4        1.62        1.12      2.17 o
   6  -2   4        6.65        4.30      3.85 o
  -8  -1   4        1.72        3.96      3.17 o
  -7  -1   4        4.18        5.29      3.14 o
  -6  -1   4        1.79        1.84      3.02 o
  -5  -1   4       90.22       89.61      2.87 o
  -4  -1   4       29.68       33.02      1.83 o
  -3  -1   4      260.06      245.75      3.51 o
  -2  -1   4       39.30       45.10      1.53 o
  -1  -1   4      119.93      115.06      1.70 o
   0  -1   4        0.10        0.11      0.72 o
   1  -1   4      867.76      878.64     37.53 o
   2  -1   4      157.34      169.65      2.93 o
   3  -1   4      238.47      239.89      3.80 o
   4  -1   4        3.52        3.78      2.01 o
   5  -1   4       31.76       31.90      4.74 o
   6  -1   4        6.50        5.24      3.83 o
  -8   0   4        2.26        3.17      3.61 o
  -7   0   4       19.09       19.19      4.19 o
  -6   0   4       76.33       75.92      5.13 o
  -5   0   4        0.69        0.30      1.91 o
  -4   0   4      395.93      419.67      4.81 o
  -3   0   4      245.83      248.66      3.45 o
  -2   0   4      372.38      359.82      3.57 o
  -1   0   4       56.04       55.14      1.46 o
   0   0   4       10.07        7.45      3.29 o
   1   0   4        0.02        0.13      0.69 o
   2   0   4      116.23      115.46      2.49 o
   3   0   4        3.84        5.79      1.89 o
   4   0   4       46.66       47.06      4.04 o
   5   0   4        2.42        1.48      4.42 o
   6   0   4        0.01       -1.95      4.53 o
  -8   1   4        0.82        4.01      4.15 o
  -7   1   4        0.71        0.91      3.95 o
  -6   1   4       22.40       20.82      3.99 o
  -5   1   4        2.72        2.36      1.92 o
  -4   1   4       14.12       13.27      2.17 o
  -3   1   4      101.37      108.15      3.18 o
  -2   1   4      238.96      258.72      3.71 o
  -1   1   4      111.85      111.48      3.12 o
   0   1   4      132.26      158.02      5.51 o
   1   1   4       60.84       58.51      3.08 o
   2   1   4       74.78       71.80      2.35 o
   3   1   4        0.83        0.27      1.99 o
   4   1   4        9.77        8.12      2.31 o
   5   1   4       13.97       14.89      4.53 o
  -8   2   4        8.84        7.88      4.40 o
  -7   2   4       32.12       32.04      4.77 o
  -6   2   4        8.42        7.87      3.45 o
  -5   2   4        1.73        2.86      1.75 o
  -4   2   4      167.96      166.64      6.86 o
  -3   2   4       15.75       12.44      8.57 o
  -2   2   4     1024.21     1063.27     12.24 o
  -1   2   4        7.75        6.60      2.88 o
   0   2   4       14.01       11.32      1.29 o
   1   2   4       30.74       32.04      1.71 o
   2   2   4      142.80      140.43      2.53 o
   3   2   4        1.43        0.86      2.01 o
   4   2   4       30.51       29.88      4.81 o
   5   2   4        2.44        1.48      3.85 o
  -9   3   4        9.33        7.76      4.33 o
  -8   3   4        9.46        9.45      4.67 o
  -7   3   4       14.80       15.27      4.14 o
  -6   3   4        9.89        9.98      3.72 o
  -5   3   4        8.76        9.69      3.36 o
  -4   3   4       21.97       25.94      2.78 o
  -3   3   4       49.77       53.18      3.15 o
  -2   3   4       31.88       32.97      2.67 o
  -1   3   4      225.75      227.09      3.32 o
   0   3   4       26.92       27.37      1.72 o
   1   3   4       87.77       84.94      2.44 o
   2   3   4        8.06        8.79      2.08 o
   3   3   4       10.71       14.37      2.38 o
   4   3   4        2.37        0.73      3.55 o
  -9   4   4        0.06        0.68      4.67 o
  -8   4   4        0.20        0.50      4.61 o
  -7   4   4       19.35       18.07      4.97 o
  -6   4   4        2.65        3.84      3.82 o
  -5   4   4       54.01       56.04      5.31 o
  -4   4   4       38.29       36.60      3.01 o
  -3   4   4       42.90       39.51      2.86 o
  -2   4   4       41.73       42.32      2.78 o
  -1   4   4       40.17       39.85      2.12 o
   0   4   4        0.48        1.09      1.73 o
   1   4   4       14.51       12.53      1.68 o
   2   4   4       26.30       26.34      2.50 o
   3   4   4        0.03        1.14      2.05 o
  -8   5   4        0.00       -0.66      4.59 o
  -7   5   4        2.04        2.60      4.47 o
  -6   5   4       52.61       54.41      5.75 o
  -5   5   4        7.21        9.70      4.28 o
  -4   5   4       13.18       14.18      4.29 o
  -3   5   4       61.27       60.14      3.22 o
  -2   5   4       21.92       20.81      2.56 o
  -1   5   4       44.10       42.92      2.23 o
   0   5   4        1.82        1.51      1.55 o
   1   5   4        1.95        2.22      1.96 o
   2   5   4        1.74        1.11      2.03 o
  -8   6   4        8.86       10.34      4.97 o
  -7   6   4        0.02        0.71      4.51 o
  -6   6   4       35.15       29.98      5.06 o
  -5   6   4        5.21        7.94      4.36 o
  -4   6   4        9.22        9.58      3.66 o
  -3   6   4        6.49        6.20      3.66 o
  -2   6   4       20.14       20.90      2.08 o
  -1   6   4       41.42       38.57      2.24 o
   0   6   4       14.42       14.97      2.32 o
   1   6   4        2.68        3.28      2.58 o
  -8   7   4        1.27        2.04      4.55 o
  -7   7   4        4.56        3.89      3.94 o
  -6   7   4        8.23       10.37      4.80 o
  -5   7   4       34.32       28.89      4.85 o
  -4   7   4       17.25       17.54      4.29 o
  -3   7   4       14.75       12.94      4.05 o
  -2   7   4        5.61        4.92      2.36 o
  -1   7   4        5.75        5.82      2.17 o
   0   7   4        0.78        1.10      2.85 o
  -7   8   4       27.79       26.40      5.53 o
  -6   8   4        1.90        2.01      4.34 o
  -5   8   4        6.79        5.92      4.57 o
  -4   8   4        1.02        0.40      4.09 o
  -3   8   4        0.06        0.88      2.63 o
  -2   8   4        0.00        0.09      2.34 o
  -1   8   4        5.23        4.75      3.31 o
  -4   9   4        2.01        0.83      4.45 o
  -1 -10   5        1.66        4.97      4.96 o
   0 -10   5       10.03        6.06      4.67 o
   1 -10   5        1.18        0.52      5.03 o
   2 -10   5       17.16       23.90      5.01 o
   3 -10   5        0.21        0.23      2.59 o
   4 -10   5        4.13        1.59      3.72 o
   5 -10   5        2.21        2.66      4.21 o
  -2  -9   5        9.61       10.63      4.48 o
  -1  -9   5        7.90       10.74      5.06 o
   0  -9   5       18.21       23.42      5.58 o
   1  -9   5       21.00       20.34      2.14 o
   2  -9   5      121.84      119.85      3.36 o
   3  -9   5       39.85       38.22      3.45 o
   4  -9   5      100.85      101.35      6.49 o
   5  -9   5       11.03       12.80      4.65 o
  -3  -8   5        7.86        6.78      4.67 o
  -2  -8   5        2.28        2.17      3.74 o
  -1  -8   5       66.00       61.17      6.06 o
   0  -8   5       74.76       68.23      2.75 o
   1  -8   5        0.79        1.06      2.06 o
   2  -8   5      287.30      268.85      6.28 o
   3  -8   5        5.80        7.37      3.52 o
   4  -8   5       23.45       24.51      4.51 o
   5  -8   5        0.87        3.18      4.20 o
   6  -8   5        0.32       -0.21      4.38 o
  -4  -7   5       13.48       14.74      4.98 o
  -3  -7   5       38.02       37.26      5.62 o
  -2  -7   5        1.68       -0.49      4.60 o
  -1  -7   5        1.27        1.12      0.54 o
   0  -7   5       63.07       57.06      2.40 o
   1  -7   5       14.67       16.13      2.58 o
   2  -7   5       42.10       38.83      2.77 o
   3  -7   5       10.06       11.66      3.97 o
   4  -7   5       17.74       17.56      4.27 o
   5  -7   5       29.40       35.68      5.40 o
   6  -7   5        0.48        0.11      4.08 o
  -5  -6   5        2.97        4.36      3.89 o
  -4  -6   5        2.98        2.23      3.86 o
  -3  -6   5       93.30       96.10      6.43 o
  -2  -6   5        4.69        7.64      4.38 o
  -1  -6   5      338.20      342.56      3.48 o
   0  -6   5        8.76        7.98      1.52 o
   1  -6   5      104.42      102.23      4.14 o
   2  -6   5      106.05      100.86      3.76 o
   3  -6   5      105.49      104.66      6.10 o
   4  -6   5       52.97       53.23      5.49 o
   5  -6   5        0.00       -0.46      3.58 o
   6  -6   5        5.23        3.74      4.91 o
  -6  -5   5       10.87        9.27      4.43 o
  -5  -5   5        0.93       -0.41      5.00 o
  -4  -5   5       45.49       46.26      1.41 o
  -3  -5   5      154.42      154.76      1.85 o
  -2  -5   5      368.88      370.93      4.60 o
  -1  -5   5        5.30        4.50      1.30 o
   0  -5   5      498.92      503.58      4.92 o
   1  -5   5      203.80      208.54      4.63 o
   2  -5   5       90.22       91.30      3.64 o
   3  -5   5       11.89       12.88      3.96 o
   4  -5   5       48.56       51.07      5.43 o
   5  -5   5        8.76       10.13      4.01 o
   6  -5   5        4.08        4.08      4.35 o
  -6  -4   5        1.31        2.50      4.60 o
  -5  -4   5       12.22       10.63      1.49 o
  -4  -4   5        2.69        3.19      1.33 o
  -3  -4   5       21.18       20.09      1.55 o
  -2  -4   5      134.09      126.51      2.37 o
  -1  -4   5        4.74        2.46      1.43 o
   0  -4   5        4.23        5.23      1.58 o
   1  -4   5        3.67        9.55      1.80 o
   2  -4   5       29.45       26.96      2.84 o
   3  -4   5       33.23       32.35      4.59 o
   4  -4   5        1.02        0.66      3.68 o
   5  -4   5       18.76       19.93      4.49 o
   6  -4   5       19.39       17.11      5.13 o
  -7  -3   5        6.86        4.15      5.24 o
  -6  -3   5       32.50       35.84      6.31 o
  -5  -3   5       10.68       11.46      1.80 o
  -4  -3   5        0.21        0.12      1.56 o
  -3  -3   5       13.89       15.75      1.54 o
  -2  -3   5       50.20       48.00      2.04 o
  -1  -3   5       96.62      120.51      2.24 o
   0  -3   5      111.38      107.95      3.01 o
   1  -3   5       69.97       63.98      3.05 o
   2  -3   5      215.69      224.25      4.24 o
   3  -3   5      105.00      100.88      5.82 o
   4  -3   5        4.92        5.22      2.25 o
   5  -3   5       43.45       49.33      5.90 o
   6  -3   5        1.66        1.24      4.59 o
  -7  -2   5       37.50       37.90      3.89 o
  -6  -2   5        0.05        1.33      2.32 o
  -5  -2   5       64.69       62.52      2.60 o
  -4  -2   5        7.41        7.32      1.52 o
  -3  -2   5      742.65      761.70      5.25 o
  -2  -2   5       20.61       19.33      1.41 o
  -1  -2   5     1100.29     1098.34      9.41 o
   0  -2   5      122.41      127.93      2.60 o
   1  -2   5      129.66      121.17      3.72 o
   2  -2   5       20.08       21.60      2.89 o
   3  -2   5       38.73       41.16      2.26 o
   4  -2   5        0.30        1.44      1.93 o
   5  -2   5       18.68       20.22      5.03 o
   6  -2   5        0.02       -1.59      4.73 o
  -8  -1   5        0.00       -0.29      3.21 o
  -7  -1   5        0.00       -0.38      3.25 o
  -6  -1   5       19.42       21.26      3.60 o
  -5  -1   5        1.42        2.03      2.00 o
  -4  -1   5       25.94       28.47      1.85 o
  -3  -1   5       68.27       79.26      2.56 o
  -2  -1   5      152.98      154.66      2.28 o
  -1  -1   5      101.59      102.73      1.62 o
   0  -1   5      125.90       89.77     63.58 o
   1  -1   5       23.87       29.36      2.84 o
   2  -1   5      169.56      174.70      5.99 o
   3  -1   5        0.08       -0.16      1.70 o
   4  -1   5       29.49       30.26      2.49 o
   5  -1   5        5.84        5.75      4.14 o
  -8   0   5        2.87        0.79      3.87 o
  -7   0   5        0.10       -1.00      3.48 o
  -6   0   5       32.13       30.89      4.21 o
  -5   0   5        4.93        4.93      2.01 o
  -4   0   5        8.62        7.51      1.74 o
  -3   0   5       22.08       20.44      1.80 o
  -2   0   5        4.44        2.51      1.28 o
  -1   0   5      181.98      166.35     11.92 o
   0   0   5       37.31       41.09      2.88 o
   1   0   5       54.40       55.49      3.43 o
   2   0   5        3.16        3.03      1.31 o
   3   0   5       38.96       36.55      2.29 o
   4   0   5       19.79       18.17      4.44 o
   5   0   5        0.01       -0.44      4.48 o
  -8   1   5       21.33       20.53      4.88 o
  -7   1   5        0.11        2.03      3.41 o
  -6   1   5       35.98       37.26      4.73 o
  -5   1   5       16.05       14.37      3.33 o
  -4   1   5       41.24       41.67      2.95 o
  -3   1   5       15.01       19.11      1.78 o
  -2   1   5       33.89       28.00      1.82 o
  -1   1   5        9.02        7.21      2.07 o
   0   1   5      450.00      478.21      6.77 o
   1   1   5       38.33       37.80      3.17 o
   2   1   5       37.01       36.33      2.13 o
   3   1   5        0.74        0.73      4.45 o
   4   1   5        4.35        5.36      4.64 o
  -8   2   5        0.85        0.52      4.01 o
  -7   2   5       13.40       12.56      3.96 o
  -6   2   5       23.53       18.44      4.16 o
  -5   2   5       33.43       37.76      3.07 o
  -4   2   5      158.36      157.57      5.19 o
  -3   2   5      198.32      202.21      5.22 o
  -2   2   5        0.46        0.59      2.48 o
  -1   2   5       43.40       41.01      1.61 o
   0   2   5        0.17        0.10      0.78 o
   1   2   5       43.09       42.88      1.82 o
   2   2   5       32.34       28.43      4.54 o
   3   2   5       66.37       65.27      5.78 o
   4   2   5        0.31       -0.99      4.04 o
  -8   3   5        0.02        0.99      4.34 o
  -7   3   5        1.30        1.36      3.87 o
  -6   3   5       24.36       22.76      5.02 o
  -5   3   5       10.20        9.99      2.58 o
  -4   3   5       27.56       28.47      4.07 o
  -3   3   5       42.22       44.43      3.11 o
  -2   3   5        7.85        7.58      2.39 o
  -1   3   5       82.05       78.22      3.40 o
   0   3   5      111.14       99.16      2.64 o
   1   3   5        8.54        6.27      1.69 o
   2   3   5        8.23        9.18      2.30 o
   3   3   5        0.29       -0.13      3.74 o
  -8   4   5        0.52       -2.41      3.76 o
  -7   4   5        0.09       -2.36      4.32 o
  -6   4   5       12.82       10.95      3.84 o
  -5   4   5        3.53        3.72      3.53 o
  -4   4   5       21.90       22.23      4.83 o
  -3   4   5       57.52       60.24      4.99 o
  -2   4   5        0.24        1.61      2.47 o
  -1   4   5        2.15        4.40      1.60 o
   0   4   5        3.25        3.33      1.70 o
   1   4   5        9.34        9.41      1.88 o
   2   4   5        0.24        0.72      3.44 o
  -8   5   5        2.38        1.29      4.10 o
  -7   5   5        1.57        3.49      4.83 o
  -6   5   5        0.12        1.74      4.40 o
  -5   5   5        3.33        2.24      3.71 o
  -4   5   5       18.10       18.78      3.97 o
  -3   5   5       25.91       31.43      4.66 o
  -2   5   5       24.41       26.17      2.58 o
  -1   5   5       10.07       10.78      2.13 o
   0   5   5       21.48       21.54      2.87 o
   1   5   5        0.24       -0.13      3.19 o
  -8   6   5       17.19       13.23      4.42 o
  -7   6   5        1.28        3.65      4.67 o
  -6   6   5        7.01       10.82      4.92 o
  -5   6   5       12.04       12.76      4.13 o
  -4   6   5        5.64        5.30      4.30 o
  -3   6   5        2.19        3.25      4.06 o
  -2   6   5        3.77        3.26      2.28 o
  -1   6   5        1.22        1.89      2.00 o
   0   6   5       15.29       16.38      3.58 o
  -7   7   5        3.11        1.94      4.67 o
  -6   7   5        1.77        1.29      3.78 o
  -5   7   5        1.51        1.07      4.28 o
  -4   7   5        0.31        0.36      4.25 o
  -3   7   5       11.51       10.87      3.43 o
  -2   7   5        6.57        7.70      2.34 o
  -6   8   5        1.79        1.29      4.38 o
  -5   8   5        6.12        4.53      4.55 o
  -4   8   5        0.01       -1.50      4.28 o
  -3   8   5        0.12        0.54      2.55 o
   0 -10   6        6.00        8.07      5.30 o
   1 -10   6       37.59       39.88      6.03 o
   2 -10   6        0.09        1.39      5.01 o
   3 -10   6       28.14       25.52      2.51 o
   4 -10   6        0.59        1.47      3.90 o
  -2  -9   6        3.05        5.85      5.11 o
  -1  -9   6        0.46       -0.59      3.86 o
   0  -9   6        1.27       -0.03      4.75 o
   1  -9   6        2.81        2.54      2.09 o
   2  -9   6        9.14        9.30      2.56 o
   3  -9   6        0.00        0.58      2.20 o
   4  -9   6        9.66       13.06      4.52 o
   5  -9   6        0.87        3.09      4.04 o
  -3  -8   6        1.16        2.11      3.88 o
  -2  -8   6       19.22       18.39      5.35 o
  -1  -8   6       16.35       16.67      4.93 o
   0  -8   6      137.97      140.37      4.08 o
   1  -8   6       23.26       24.31      2.05 o
   2  -8   6       25.54       25.23      2.39 o
   3  -8   6       52.41       56.96      5.54 o
   4  -8   6       13.74       11.62      4.52 o
   5  -8   6        1.12        2.61      3.73 o
  -4  -7   6       13.66       13.45      5.21 o
  -3  -7   6       37.05       40.51      5.23 o
  -2  -7   6      160.25      174.40      8.11 o
  -1  -7   6       27.33       26.99      1.53 o
   0  -7   6      315.71      318.91      5.62 o
   1  -7   6       41.52       45.43      2.37 o
   2  -7   6       12.80       14.58      2.37 o
   3  -7   6       22.32       20.39      4.62 o
   4  -7   6       13.69       13.43      4.08 o
   5  -7   6       32.96       28.71      4.89 o
   6  -7   6       17.28       21.37      4.79 o
  -5  -6   6        3.92        5.77      4.49 o
  -4  -6   6        1.52        2.08      4.64 o
  -3  -6   6        7.61        6.63      0.80 o
  -2  -6   6        5.72        5.31      1.16 o
  -1  -6   6       31.64       33.51      1.83 o
   0  -6   6       69.73       72.05      4.25 o
   1  -6   6        2.40        2.08      1.88 o
   2  -6   6      148.45      142.58      4.73 o
   3  -6   6       99.16      102.38      6.49 o
   4  -6   6        3.64        1.86      4.12 o
   5  -6   6        4.15        2.42      4.60 o
   6  -6   6        0.22        1.04      5.08 o
  -6  -5   6        4.03        3.06      4.34 o
  -5  -5   6       48.58       48.47      5.47 o
  -4  -5   6       29.21       24.96      2.01 o
  -3  -5   6       25.62       26.62      1.40 o
  -2  -5   6       46.17       48.09      1.98 o
  -1  -5   6       67.18       63.99      3.03 o
   0  -5   6       60.89       57.27      2.41 o
   1  -5   6       14.25       15.30      2.12 o
   2  -5   6       10.54        8.78      3.65 o
   3  -5   6        7.84        7.26      4.11 o
   4  -5   6       10.03       10.52      4.40 o
   5  -5   6        0.22        0.98      4.81 o
   6  -5   6        0.43        0.00      3.95 o
  -6  -4   6       12.78       16.04      5.64 o
  -5  -4   6       22.25       21.94      1.84 o
  -4  -4   6      187.64      177.50      3.46 o
  -3  -4   6        5.15        4.81      1.70 o
  -2  -4   6      106.40       99.08      2.39 o
  -1  -4   6      180.36      195.00      4.24 o
   0  -4   6       93.36       93.74      2.72 o
   1  -4   6       37.00       32.20      2.09 o
   2  -4   6       26.76       28.82      4.73 o
   3  -4   6       45.81       45.92      3.64 o
   4  -4   6       55.08       58.46      5.81 o
   5  -4   6        3.07        4.22      4.88 o
   6  -4   6       18.25       12.23      4.80 o
  -7  -3   6        1.16       -0.43      4.69 o
  -6  -3   6       12.07       12.97      2.36 o
  -5  -3   6       55.37       53.83      2.48 o
  -4  -3   6       50.81       49.47      2.43 o
  -3  -3   6       30.05       27.62      1.83 o
  -2  -3   6        8.86       11.42      1.78 o
  -1  -3   6      211.25      218.54      3.07 o
   0  -3   6        0.36        0.94      1.52 o
   1  -3   6      177.93      189.17      3.32 o
   2  -3   6       38.87       36.01      4.99 o
   3  -3   6      180.78      162.01     10.19 o
   4  -3   6      106.94      112.73      7.37 o
   5  -3   6       19.49       21.95      3.90 o
  -7  -2   6        7.47        7.26      3.16 o
  -6  -2   6        2.98        2.94      2.48 o
  -5  -2   6       27.97       24.93      2.28 o
  -4  -2   6       39.12       39.04      2.11 o
  -3  -2   6      120.88      121.02      2.60 o
  -2  -2   6      171.75      164.14      2.99 o
  -1  -2   6        0.00        0.54      1.46 o
   0  -2   6      238.69      249.28      6.66 o
   1  -2   6       10.37        9.98      1.75 o
   2  -2   6       11.20       12.03      1.47 o
   3  -2   6       24.52       24.23      2.07 o
   4  -2   6        0.36       -2.42      4.88 o
   5  -2   6        0.28        0.07      4.23 o
  -8  -1   6        4.90        6.00      3.64 o
  -7  -1   6        4.90        6.06      3.69 o
  -6  -1   6        3.47        6.61      3.75 o
  -5  -1   6       91.77      102.15      5.58 o
  -4  -1   6        0.50        0.83      1.61 o
  -3  -1   6       36.09       35.76      2.22 o
  -2  -1   6       63.78       66.30      1.80 o
  -1  -1   6       48.52       39.98      2.87 o
   0  -1   6       62.33       72.83      3.60 o
   1  -1   6       33.24       32.92      4.38 o
   2  -1   6        5.79        4.32      0.85 o
   3  -1   6       27.38       30.04      1.94 o
   4  -1   6        0.01       -1.06      4.68 o
   5  -1   6       11.23       12.82      4.76 o
  -8   0   6        2.09        4.26      4.08 o
  -7   0   6        4.56        5.68      3.89 o
  -6   0   6       12.64       15.23      4.34 o
  -5   0   6        7.47        7.36      3.47 o
  -4   0   6       27.25       26.20      2.19 o
  -3   0   6        4.44        3.55      1.67 o
  -2   0   6      280.37      291.18      3.49 o
  -1   0   6       37.58       39.65      2.84 o
   0   0   6      250.57      249.26      5.49 o
   1   0   6        0.13        1.57      4.22 o
   2   0   6      103.87      103.90      6.59 o
   3   0   6       21.81       25.57      5.42 o
   4   0   6       26.09       27.08      5.03 o
  -8   1   6        5.11        2.40      4.12 o
  -7   1   6        0.07        0.23      4.00 o
  -6   1   6        6.40        7.53      4.26 o
  -5   1   6       59.98       58.69      3.54 o
  -4   1   6        8.86        7.52      3.42 o
  -3   1   6        5.87        6.36      1.54 o
  -2   1   6        4.68        4.32      1.13 o
  -1   1   6      127.88      125.69      4.11 o
   0   1   6        5.51        7.07      4.11 o
   1   1   6       48.01       50.20      4.99 o
   2   1   6       17.30       15.89      4.80 o
   3   1   6        2.57        4.07      4.62 o
   4   1   6        0.00        0.04      4.19 o
  -8   2   6        0.00        1.65      4.29 o
  -7   2   6        3.56        1.66      3.76 o
  -6   2   6        0.01        0.11      3.55 o
  -5   2   6       40.79       40.11      3.14 o
  -4   2   6        3.49        5.26      4.36 o
  -3   2   6       53.35       52.10      3.31 o
  -2   2   6       89.14       90.29      3.54 o
  -1   2   6        2.44        2.85      3.90 o
   0   2   6        0.98       -0.45      3.69 o
   1   2   6       47.26       42.27      4.91 o
   2   2   6        8.71        8.93      4.19 o
   3   2   6        0.11       -1.20      3.92 o
  -8   3   6        1.72        3.27      4.52 o
  -7   3   6        1.41        0.42      4.73 o
  -6   3   6        4.45        2.92      4.14 o
  -5   3   6       45.64       45.55      3.34 o
  -4   3   6       11.45       11.70      2.47 o
  -3   3   6        0.11        1.72      4.16 o
  -2   3   6       19.09       18.35      3.88 o
  -1   3   6      105.52       93.33      2.54 o
   0   3   6       11.22        8.76      1.48 o
   1   3   6       32.38       38.34      4.85 o
   2   3   6        0.00       -0.50      3.76 o
  -8   4   6        5.30        6.02      4.19 o
  -7   4   6        0.36        0.81      4.40 o
  -6   4   6        1.21        1.48      4.32 o
  -4   4   6       11.23       11.29      4.80 o
  -3   4   6        1.09        1.88      4.21 o
  -2   4   6       55.60       52.31      3.47 o
  -1   4   6        4.22        2.92      1.47 o
   0   4   6       13.08       14.92      1.63 o
   1   4   6        6.43        3.20      3.68 o
   2   4   6        6.41        7.90      3.99 o
  -8   5   6        0.24       -0.83      5.01 o
  -7   5   6        0.00        1.81      4.09 o
  -6   5   6       11.80       12.89      4.03 o
  -5   5   6        0.82       -0.88      3.68 o
  -4   5   6        6.31        3.96      4.27 o
  -3   5   6        5.33        5.03      4.15 o
  -2   5   6       12.54       11.02      2.19 o
  -1   5   6       12.31       14.81      2.05 o
   0   5   6        0.65       -0.03      3.44 o
   1   5   6        6.40        6.39      3.69 o
  -7   6   6        1.97        1.86      5.05 o
  -6   6   6        1.10        0.10      4.81 o
  -5   6   6       13.41       13.50      4.52 o
  -4   6   6        3.80        4.30      4.52 o
  -3   6   6        1.40       -1.04      2.25 o
  -2   6   6        0.01        0.96      2.01 o
  -1   6   6        0.12       -0.13      3.70 o
  -6   7   6        0.99        1.42      4.72 o
  -5   7   6        0.33        0.00      3.85 o
  -4   7   6        4.26        5.89      4.75 o
  -3   7   6        0.24       -0.39      4.13 o
  -2   7   6        4.70        5.83      4.03 o
   0 -10   7        1.84        2.16      4.74 o
   1 -10   7        1.11        1.22      4.19 o
   2 -10   7       14.76       13.80      5.19 o
   3 -10   7        0.66        0.22      2.70 o
  -2  -9   7        6.94        8.68      4.94 o
  -1  -9   7       27.36       31.10      5.14 o
   0  -9   7        0.05        1.04      3.81 o
   1  -9   7       23.75       20.24      2.82 o
   2  -9   7        0.01       -0.28      2.68 o
   3  -9   7       11.64       12.50      3.19 o
   4  -9   7        1.68        2.68      3.25 o
  -3  -8   7        0.35       -0.61      4.28 o
  -2  -8   7        4.79        7.36      4.56 o
  -1  -8   7       21.67       26.14      2.28 o
   0  -8   7        7.32        8.14      2.36 o
   1  -8   7       46.14       48.56      3.42 o
   2  -8   7       84.70       79.67      4.15 o
   3  -8   7        4.48        4.56      2.48 o
   4  -8   7       39.36       41.40      5.62 o
  -4  -7   7       29.77       22.53      4.96 o
  -3  -7   7        2.43        4.74      4.50 o
  -2  -7   7      123.34      120.58      3.60 o
  -1  -7   7       19.35       19.25      2.44 o
   0  -7   7       21.18       25.68      2.08 o
   1  -7   7       42.14       40.41      3.27 o
   2  -7   7        0.15       -0.47      2.90 o
   3  -7   7        5.71        6.05      2.81 o
   4  -7   7       10.36       11.49      3.25 o
   5  -7   7        3.68        4.34      4.26 o
  -5  -6   7        5.92        5.26      4.64 o
  -4  -6   7       27.22       26.61      5.30 o
  -3  -6   7       16.88       16.03      2.28 o
  -2  -6   7       21.61       23.88      2.43 o
  -1  -6   7        3.14        3.13      1.61 o
   0  -6   7        4.22        3.26      1.80 o
   1  -6   7       99.54       98.87      4.06 o
   2  -6   7       28.65       27.50      3.00 o
   3  -6   7       19.13       19.60      4.98 o
   4  -6   7       16.78       17.76      3.78 o
   5  -6   7        7.13        8.34      5.26 o
  -6  -5   7        0.17        0.11      5.16 o
  -5  -5   7        1.04        0.92      3.94 o
  -4  -5   7        0.03        0.72      1.81 o
  -3  -5   7       15.28       14.55      1.82 o
  -2  -5   7      101.19      100.28      2.89 o
  -1  -5   7       52.62       51.52      2.40 o
   0  -5   7       74.03       79.28      2.87 o
   1  -5   7      158.00      164.69      4.74 o
   2  -5   7       19.93       17.26      2.83 o
   3  -5   7       33.04       26.32      5.10 o
   4  -5   7        2.31        4.03      5.08 o
   5  -5   7       71.62       76.12      5.24 o
  -6  -4   7       10.32       10.14      5.32 o
  -5  -4   7       10.61       12.54      2.24 o
  -4  -4   7        0.60        0.83      1.79 o
  -3  -4   7      130.00      131.12      3.29 o
  -2  -4   7       25.26       29.22      1.65 o
  -1  -4   7       52.34       56.22      2.50 o
   0  -4   7       15.18       15.60      1.86 o
   1  -4   7      125.80      126.44      3.75 o
   2  -4   7        8.61        9.20      2.31 o
   3  -4   7        7.63        6.94      4.58 o
   4  -4   7        0.39        1.39      5.17 o
   5  -4   7        0.27        0.08      5.42 o
  -7  -3   7        1.98        1.44      5.04 o
  -6  -3   7       40.76       37.90      3.09 o
  -5  -3   7        0.57        1.56      2.37 o
  -4  -3   7       26.85       27.91      2.31 o
  -3  -3   7        0.81        1.03      1.55 o
  -2  -3   7       57.37       55.16      2.45 o
  -1  -3   7        0.38        0.18      1.36 o
   0  -3   7       50.98       56.75      2.47 o
   1  -3   7       27.28       26.05      1.87 o
   2  -3   7      225.58      205.84     13.17 o
   3  -3   7       26.08       27.17      4.89 o
   4  -3   7       14.54       16.13      4.59 o
   5  -3   7        6.64       10.64      5.28 o
  -7  -2   7        1.93        2.20      3.01 o
  -6  -2   7        1.59        1.89      2.43 o
  -5  -2   7        0.01        0.77      2.54 o
  -4  -2   7        0.18        0.48      1.97 o
  -3  -2   7       43.35       40.62      2.02 o
  -2  -2   7        7.15        6.35      1.40 o
  -1  -2   7      104.33      117.51      2.74 o
   0  -2   7      227.33      215.32      9.81 o
   1  -2   7      301.89      316.12      9.74 o
   2  -2   7       77.91       83.72      6.53 o
   3  -2   7       12.16       13.75      4.22 o
   4  -2   7        2.57        7.76      4.68 o
  -8  -1   7        0.24        2.92      3.74 o
  -7  -1   7        4.11        3.39      3.86 o
  -6  -1   7       11.94       11.59      4.14 o
  -5  -1   7        0.75        0.59      3.70 o
  -4  -1   7      118.94      113.02      3.89 o
  -3  -1   7        7.54        9.13      4.22 o
  -2  -1   7        6.94        6.63      1.58 o
  -1  -1   7       61.85       61.61      5.18 o
   0  -1   7        4.52        5.50      4.59 o
   1  -1   7       43.78       44.78      4.96 o
   2  -1   7       31.85       36.22      5.76 o
   3  -1   7        0.02       -1.00      4.97 o
   4  -1   7        9.00       10.79      4.64 o
  -8   0   7        1.72        1.48      3.85 o
  -7   0   7       14.39       10.44      4.46 o
  -6   0   7        0.97        0.46      3.74 o
  -5   0   7       10.75       13.83      3.87 o
  -4   0   7       23.42       21.22      2.58 o
  -3   0   7       87.98       86.95      3.07 o
  -2   0   7      267.83      257.89      3.43 o
  -1   0   7        4.68        5.65      3.57 o
   0   0   7       14.28       14.35      4.78 o
   1   0   7       65.80       72.36      6.32 o
   2   0   7        3.71        3.06      4.58 o
   3   0   7       16.03       15.61      5.30 o
  -8   1   7        0.11        3.71      4.26 o
  -7   1   7        3.96        3.39      4.41 o
  -6   1   7        1.77        4.24      4.01 o
  -5   1   7        0.12        1.32      2.31 o
  -4   1   7      135.31      134.83      7.09 o
  -3   1   7        9.58        7.86      1.78 o
  -2   1   7       63.80       65.51      2.90 o
  -1   1   7       26.84       20.19      4.09 o
   0   1   7       91.27       87.59      5.78 o
   1   1   7        7.83        7.35      4.59 o
   2   1   7       14.43       14.61      4.84 o
   3   1   7        0.52        1.93      4.51 o
  -8   2   7        0.02       -1.31      4.38 o
  -7   2   7        0.01        0.23      3.97 o
  -6   2   7        7.87        8.61      4.31 o
  -5   2   7        4.72        3.81      2.30 o
  -4   2   7        3.35        2.93      3.74 o
  -3   2   7      108.33      108.11      4.58 o
  -2   2   7       11.54        8.75      1.51 o
  -1   2   7        1.91        6.13      4.50 o
   0   2   7        8.31        4.65      4.00 o
   1   2   7       15.95       21.66      4.86 o
   2   2   7        0.24        0.38      4.44 o
  -8   3   7        0.01       -0.84      4.78 o
  -7   3   7       27.12       27.12      4.90 o
  -6   3   7        0.53        2.33      3.75 o
  -5   3   7        0.00       -0.18      2.48 o
  -4   3   7        5.06        5.19      2.27 o
  -3   3   7        8.79        7.65      1.89 o
  -2   3   7        0.53       -0.29      0.76 o
  -1   3   7       26.30       26.64      4.99 o
   0   3   7       20.54       22.56      4.56 o
   1   3   7        0.00       -1.60      4.50 o
  -8   4   7        3.79        4.06      4.27 o
  -7   4   7        3.36        2.10      4.72 o
  -6   4   7        6.18        2.83      4.90 o
  -5   4   7        0.02        0.95      4.07 o
  -4   4   7       44.49       39.87      5.38 o
  -3   4   7       53.71       52.99      5.76 o
  -2   4   7        8.50        7.22      1.48 o
  -1   4   7        1.24        0.44      3.93 o
   0   4   7        1.74        1.75      3.93 o
  -7   5   7        1.09        0.08      4.60 o
  -6   5   7        2.66        3.38      4.81 o
  -5   5   7        7.08        5.63      4.28 o
  -4   5   7        3.65        1.21      4.58 o
  -3   5   7        1.92        2.21      1.98 o
  -2   5   7        2.90        1.78      4.45 o
  -1   5   7        2.82        3.24      4.30 o
  -6   6   7        0.39        1.64      4.66 o
  -5   6   7        0.07        0.97      4.76 o
  -4   6   7        0.24       -0.24      4.12 o
  -3   6   7        6.75        6.80      4.74 o
  -2   6   7        0.83       -0.88      4.40 o
  -1  -9   8        1.95        3.17      3.92 o
   0  -9   8       51.19       55.19      5.82 o
   1  -9   8        4.94        5.13      2.66 o
   2  -9   8       31.68       39.95      3.69 o
   3  -9   8        8.07        8.75      3.26 o
  -3  -8   8        0.85        1.59      4.46 o
  -2  -8   8        1.82        2.33      4.58 o
  -1  -8   8        0.04       -0.21      2.10 o
   0  -8   8       10.13        9.77      2.57 o
   1  -8   8       10.04       11.80      2.81 o
   2  -8   8       28.66       24.67      3.36 o
   3  -8   8       36.95       33.03      3.64 o
   4  -8   8        9.62        6.06      2.88 o
  -4  -7   8        0.33       -0.77      4.83 o
  -3  -7   8       29.95       29.35      4.68 o
  -2  -7   8        0.68       -0.13      2.05 o
  -1  -7   8       47.51       42.96      3.10 o
   0  -7   8       60.01       59.94      3.57 o
   1  -7   8        5.37        4.22      2.76 o
   2  -7   8       36.06       39.40      3.45 o
   3  -7   8        0.16        0.60      2.83 o
   4  -7   8       13.10        9.24      4.58 o
  -5  -6   8        7.12        6.10      4.40 o
  -4  -6   8       30.45       31.36      5.12 o
  -3  -6   8       49.80       49.30      3.08 o
  -2  -6   8        4.77        5.04      1.68 o
  -1  -6   8        7.61        8.83      1.90 o
   0  -6   8        9.00       11.71      2.66 o
   1  -6   8        0.40        1.29      2.49 o
   2  -6   8       13.10       12.56      2.76 o
   3  -6   8       34.35       35.26      3.29 o
   4  -6   8        0.99        0.17      4.79 o
  -5  -5   8        4.50        1.05      4.81 o
  -4  -5   8        0.28       -0.40      2.29 o
  -3  -5   8       31.36       31.29      1.88 o
  -2  -5   8        0.24        0.85      1.75 o
  -1  -5   8      262.84      263.82      5.53 o
   0  -5   8       16.41       14.69      2.49 o
   1  -5   8       35.19       35.47      2.74 o
   2  -5   8        3.66        3.27      2.36 o
   3  -5   8       74.14       64.73      4.70 o
   4  -5   8        3.75        3.74      4.41 o
  -6  -4   8        1.09        2.70      4.08 o
  -5  -4   8        5.19        5.49      2.30 o
  -4  -4   8       38.81       40.11      3.29 o
  -3  -4   8       16.46       18.31      2.80 o
  -2  -4   8       40.59       43.86      3.83 o
  -1  -4   8        5.88        5.56      2.24 o
   0  -4   8       88.33       89.59      4.27 o
   1  -4   8       57.63       56.67      3.66 o
   2  -4   8       11.59       13.90      2.11 o
   3  -4   8       40.23       38.93      5.48 o
   4  -4   8       13.70       17.25      4.71 o
  -6  -3   8        0.00       -0.34      2.37 o
  -5  -3   8        7.78        8.83      2.78 o
  -4  -3   8        1.76        2.90      2.68 o
  -3  -3   8        3.49        3.84      1.88 o
  -2  -3   8       32.19       33.76      2.75 o
  -1  -3   8        6.56        7.42      1.91 o
   0  -3   8        0.63        1.22      1.34 o
   1  -3   8       27.51       24.03      1.18 o
   2  -3   8        7.04        6.25      5.16 o
   3  -3   8       24.82       30.14      5.90 o
   4  -3   8       14.05       11.89      5.86 o
  -7  -2   8        0.99        1.15      3.49 o
  -6  -2   8        8.07        9.87      3.99 o
  -5  -2   8        1.59        1.69      3.03 o
  -4  -2   8       10.81       11.60      1.99 o
  -3  -2   8        2.68        1.54      1.64 o
  -2  -2   8      112.87      115.14      2.59 o
  -1  -2   8      105.06       96.81      6.23 o
   0  -2   8      183.92      167.93      7.85 o
   1  -2   8        0.05       -1.81      4.38 o
   2  -2   8        8.61        6.83      4.43 o
   3  -2   8       12.79       16.88      4.53 o
  -7  -1   8        2.22        3.08      4.18 o
  -6  -1   8        8.62        5.17      4.15 o
  -5  -1   8       41.40       46.14      5.55 o
  -4  -1   8        3.14        2.52      2.15 o
  -3  -1   8      187.98      192.58      8.81 o
  -2  -1   8       67.57       65.69      5.81 o
  -1  -1   8      260.98      263.95      9.20 o
   0  -1   8        1.84       -0.75      4.61 o
   1  -1   8        7.40       11.20      4.47 o
   2  -1   8        0.12        2.01      4.03 o
   3  -1   8       14.32       18.17      5.57 o
  -7   0   8        0.08        0.94      3.91 o
  -6   0   8        3.44        4.06      4.34 o
  -5   0   8        0.78        0.91      3.77 o
  -4   0   8       36.12       32.15      2.67 o
  -3   0   8       51.05       52.75      3.53 o
  -2   0   8        4.78        4.89      4.41 o
  -1   0   8        0.39        1.02      4.68 o
   0   0   8       23.88       31.88      4.90 o
   1   0   8        0.67        1.98      4.15 o
   2   0   8       17.31       22.82      5.48 o
  -8   1   8        0.00        0.51      4.13 o
  -7   1   8        0.09        0.76      3.74 o
  -5   1   8        0.09        0.98      2.27 o
  -4   1   8       31.27       26.08      5.01 o
  -3   1   8        5.20        3.94      1.41 o
  -2   1   8        0.59        1.77      4.46 o
  -1   1   8       53.84       56.03      5.89 o
   0   1   8        0.21       -0.27      4.67 o
   1   1   8        7.19       12.08      4.16 o
   2   1   8        1.43        4.48      4.79 o
  -8   2   8        8.99        6.43      4.22 o
  -7   2   8        0.04        1.86      4.47 o
  -5   2   8       51.96       49.54      5.19 o
  -4   2   8       21.76       23.13      4.69 o
  -3   2   8        5.19        3.53      1.31 o
  -2   2   8       57.06       56.21      5.33 o
  -1   2   8        0.27        1.26      4.54 o
   0   2   8        6.11        6.75      4.73 o
   1   2   8        0.64        0.36      4.47 o
  -7   3   8        2.52        4.00      4.88 o
  -5   3   8       23.04       23.41      4.64 o
  -4   3   8        2.45        2.10      4.82 o
  -3   3   8        0.55       -0.29      4.62 o
  -2   3   8        3.86        2.39      4.10 o
  -1   3   8       12.39       12.70      4.93 o
   0   3   8        1.91        2.86      4.13 o
  -7   4   8        4.82        7.56      5.39 o
  -6   4   8        3.90        2.43      5.10 o
  -5   4   8       10.40       10.28      5.13 o
  -4   4   8        0.24        1.95      3.76 o
  -3   4   8        0.51        2.49      4.37 o
  -2   4   8        6.20        7.26      4.00 o
  -1   4   8        1.90        4.68      4.14 o
  -6   5   8        5.62        4.51      4.15 o
  -5   5   8        4.58        4.07      4.23 o
  -4   5   8        0.29        0.11      3.80 o
  -3   5   8        0.61        2.80      4.77 o
  -2   5   8        0.75       -1.20      4.70 o
   0  -9   9       22.99       23.07      4.93 o
   1  -9   9        2.06        0.96      2.63 o
  -2  -8   9       29.93       33.14      5.07 o
  -1  -8   9        5.62        8.35      2.55 o
   0  -8   9        8.93       11.80      2.71 o
   1  -8   9       11.07        8.17      2.94 o
   2  -8   9        2.08        3.17      2.91 o
  -3  -7   9        0.29        0.57      4.61 o
  -2  -7   9       17.58       15.59      2.71 o
  -1  -7   9       43.24       45.66      3.33 o
   0  -7   9       46.35       45.45      3.46 o
   1  -7   9       44.50       40.82      3.50 o
   2  -7   9       14.20       13.49      2.93 o
   3  -7   9        2.61        4.76      4.18 o
  -4  -6   9        0.20        0.19      2.37 o
  -3  -6   9       22.49       23.58      2.82 o
  -2  -6   9       33.50       32.67      3.58 o
  -1  -6   9        0.44        2.06      2.48 o
   0  -6   9       21.38       22.11      2.92 o
   1  -6   9       60.35       63.90      3.49 o
   2  -6   9       17.32       17.19      5.14 o
   3  -6   9       11.21       13.25      5.51 o
  -5  -5   9        2.52        1.20      4.14 o
  -4  -5   9        0.94        0.40      2.48 o
  -3  -5   9       20.03       20.24      2.89 o
  -2  -5   9       10.49        7.98      2.61 o
  -1  -5   9        5.14        4.96      2.51 o
   0  -5   9        4.30        6.87      2.37 o
   1  -5   9       13.91       17.54      2.35 o
   2  -5   9        9.63        7.60      4.88 o
   3  -5   9        3.66        4.93      5.16 o
  -6  -4   9        0.04       -0.45      4.12 o
  -5  -4   9       17.35       18.04      3.09 o
  -4  -4   9        0.09        0.84      2.67 o
  -3  -4   9       47.43       44.13      3.35 o
  -2  -4   9        0.79        1.47      2.40 o
  -1  -4   9       11.33       10.65      2.28 o
   0  -4   9        3.31        3.45      1.75 o
   1  -4   9       50.62       52.93      6.39 o
   2  -4   9        9.76        9.34      4.33 o
   3  -4   9        1.10        1.90      4.49 o
  -6  -3   9       10.44       10.07      2.95 o
  -5  -3   9       11.24       14.80      3.27 o
  -4  -3   9       57.86       57.32      4.33 o
  -3  -3   9        1.02        2.17      1.83 o
  -2  -3   9      103.14      112.54      3.87 o
  -1  -3   9       59.22       62.22      4.43 o
   0  -3   9       20.51       31.49      5.64 o
   1  -3   9        0.78        0.79      3.91 o
   2  -3   9       32.09       26.37      5.35 o
   3  -3   9        2.39        3.41      4.28 o
  -7  -2   9        0.18       -0.05      3.71 o
  -6  -2   9        0.45        1.57      3.97 o
  -5  -2   9        2.59        4.49      4.35 o
  -4  -2   9        7.05        7.29      4.67 o
  -3  -2   9        0.05       -1.27      4.53 o
  -2  -2   9       10.23        8.32      4.85 o
  -1  -2   9        9.92       10.79      5.08 o
   0  -2   9        2.44        4.02      3.84 o
   1  -2   9       61.14       59.98      5.93 o
   2  -2   9        4.09        7.03      5.05 o
  -7  -1   9        5.50        9.28      4.73 o
  -6  -1   9        1.78        0.78      4.64 o
  -5  -1   9       21.66       16.80      4.35 o
  -4  -1   9       24.83       23.54      3.22 o
  -3  -1   9       48.03       42.45      2.46 o
  -2  -1   9       19.16       21.04      5.16 o
  -1  -1   9       13.79       17.25      4.47 o
   0  -1   9        5.04        7.17      4.43 o
   1  -1   9        0.80       -0.47      5.17 o
   2  -1   9        2.02        1.07      4.51 o
  -7   0   9       12.33       12.05      4.21 o
  -6   0   9        1.29        1.77      4.47 o
  -5   0   9       59.80       66.93      6.52 o
  -4   0   9        3.47        0.48      4.85 o
  -3   0   9       27.03       27.04      5.40 o
  -2   0   9        3.21        3.08      4.35 o
  -1   0   9        3.60        2.34      4.59 o
   0   0   9        0.50       -1.13      4.28 o
   1   0   9       18.56       25.70      5.74 o
  -7   1   9        2.39        2.73      4.81 o
  -6   1   9        0.71        0.92      5.20 o
  -5   1   9        9.36        6.68      5.05 o
  -4   1   9       21.29       21.49      5.43 o
  -3   1   9       10.92        8.98      4.78 o
  -2   1   9       14.91       16.44      4.52 o
  -1   1   9        0.16       -1.69      3.89 o
   0   1   9       24.68       25.29      4.77 o
   1   1   9        0.02        2.51      4.77 o
  -7   2   9        5.97        5.48      5.26 o
  -6   2   9        1.40        1.06      5.45 o
  -5   2   9        0.12        0.59      3.89 o
  -4   2   9        6.21        2.30      4.93 o
  -3   2   9       11.96       11.39      4.72 o
  -2   2   9        0.01       -0.65      4.88 o
  -1   2   9        2.94        3.20      4.57 o
   0   2   9        0.51        3.43      4.42 o
  -6   3   9        1.83        0.27      4.60 o
  -5   3   9        0.43        1.22      4.90 o
  -4   3   9        2.92        0.07      5.08 o
  -3   3   9        1.87        0.95      4.86 o
  -2   3   9        0.80        0.58      4.40 o
  -1   3   9        0.00       -0.15      4.04 o
  -6   4   9        0.57       -0.84      5.44 o
  -5   4   9        0.29        0.89      4.33 o
  -4   4   9        3.73        3.04      4.21 o
  -3   4   9        1.58        2.76      4.93 o
   0  -8  10        3.89        3.56      2.75 o
  -3  -7  10       13.79       12.51      4.68 o
  -2  -7  10        0.40        1.54      2.51 o
  -1  -7  10       26.83       23.59      3.08 o
   0  -7  10        5.93        7.15      2.65 o
   1  -7  10        5.20        5.99      4.56 o
  -4  -6  10       15.64       12.88      2.89 o
  -3  -6  10       10.91       10.68      2.77 o
  -2  -6  10       15.17       10.57      2.71 o
  -1  -6  10        2.00        1.37      2.43 o
   0  -6  10        8.55        7.78      4.39 o
   1  -6  10        0.81        2.58      4.42 o
   2  -6  10        1.52        3.05      5.25 o
  -4  -5  10        6.24        4.14      2.86 o
  -3  -5  10        4.18        3.84      2.65 o
  -2  -5  10        6.64        5.76      2.60 o
  -1  -5  10       46.92       43.82      3.07 o
   0  -5  10        5.39        7.75      4.63 o
   1  -5  10        6.98        7.57      5.18 o
   2  -5  10        5.42        8.57      4.31 o
  -5  -4  10        2.45        1.53      2.97 o
  -4  -4  10        8.09       13.48      3.04 o
  -3  -4  10       15.86       17.05      2.80 o
  -2  -4  10       13.78       16.32      2.66 o
  -1  -4  10        2.81        7.15      4.66 o
   0  -4  10       51.86       48.26      6.22 o
   1  -4  10        4.10        3.64      4.75 o
   2  -4  10        5.21        5.46      5.16 o
  -6  -3  10        2.97        2.29      3.85 o
  -5  -3  10        3.20        4.10      2.84 o
  -4  -3  10       11.16        7.69      2.69 o
  -3  -3  10       16.88       19.08      2.68 o
  -2  -3  10        6.60        9.00      4.08 o
  -1  -3  10       22.07       19.66      5.48 o
   0  -3  10        3.16        4.90      5.12 o
   1  -3  10       14.56       24.32      5.94 o
  -6  -2  10       14.79       13.49      5.30 o
  -5  -2  10        0.01        1.77      3.82 o
  -4  -2  10        4.23        4.83      4.25 o
  -3  -2  10        2.37        2.85      4.45 o
  -2  -2  10        0.19        1.03      4.76 o
  -1  -2  10        2.05       -1.51      5.07 o
   0  -2  10       17.28       13.21      4.48 o
   1  -2  10        3.89        7.72      5.55 o
  -6  -1  10        0.95       -0.69      4.82 o
  -5  -1  10        0.01        1.90      3.99 o
  -4  -1  10        8.44        7.62      5.17 o
  -3  -1  10       29.71       38.28      6.02 o
  -2  -1  10        0.21        0.99      4.93 o
  -1  -1  10       17.24       16.58      4.84 o
   0  -1  10        4.43        8.73      4.24 o
   1  -1  10        8.07       14.91      4.57 o
  -6   0  10       10.21        7.77      5.48 o
  -5   0  10        1.17        2.50      5.14 o
  -4   0  10       10.98       11.44      5.07 o
  -3   0  10        1.90        2.92      4.97 o
  -2   0  10        5.27        4.19      4.21 o
  -1   0  10        1.51        2.94      4.90 o
   0   0  10        1.40        1.16      5.10 o
  -6   1  10        0.26       -2.40      5.42 o
  -5   1  10        0.02       -0.79      4.56 o
  -4   1  10        1.37        1.43      5.13 o
  -3   1  10        3.60        9.01      4.06 o
  -2   1  10        7.68        9.06      4.35 o
  -1   1  10        5.18        5.91      4.47 o
  -6   2  10        0.19       -2.68      5.41 o
  -5   2  10        2.30        1.97      4.98 o
  -4   2  10        4.32        5.73      4.70 o
  -3   2  10        0.00        1.08      4.20 o
  -2   2  10        6.52        7.73      5.17 o
  -2  -6  11        4.61        5.78      4.26 o
  -1  -6  11        7.83        7.95      4.93 o
  -3  -5  11        1.17        5.06      4.36 o
  -2  -5  11       13.70       14.60      4.81 o
  -1  -5  11        5.41        7.78      4.92 o
   0  -5  11        9.30        7.30      4.28 o
  -4  -4  11        0.03       -2.60      4.73 o
  -3  -4  11        8.44        9.56      4.78 o
  -2  -4  11        0.95        1.22      4.69 o
  -1  -4  11        2.32        3.68      4.65 o
   0  -4  11        4.39        6.84      5.43 o
  -4  -3  11        8.03        9.92      4.26 o
  -3  -3  11        1.43        3.31      4.92 o
  -2  -3  11       21.19       17.58      4.92 o
  -1  -3  11        0.71        1.56      5.12 o
   0  -3  11        1.35        2.94      5.49 o
  -5  -2  11        9.37       10.78      5.22 o
  -4  -2  11       12.83       15.47      4.69 o
  -3  -2  11       11.89       15.95      5.63 o
  -2  -2  11        0.00        2.44      5.14 o
  -1  -2  11       19.23       28.51      5.95 o
  -5  -1  11        0.11       -0.42      5.00 o
  -4  -1  11        0.33       -2.44      3.94 o
  -3  -1  11        0.01       -1.15      3.93 o
  -2  -1  11       18.04       20.44      5.74 o
  -1  -1  11        0.05       -0.84      5.35 o
  -4   0  11        0.00       -0.19      5.37 o
  -3   0  11        1.39        1.71      4.43 o
  -2   0  11        1.86        4.77      5.34 o
 
